# Supplementary material for: Cinnarizinium 3,5-dinitro­salicylate
Source: Acta Crystallogr Sect E Struct Rep Online. 2012 Mar 24;68(Pt 4):o1165–6. doi: 10.1107/S1600536812011518 (PMC3344107; doi:10.1107/S1600536812011518)
Supplement: Supplementary file 1 [file e-68-o1165-sup1.cif]

##############################################################################
#                                                                            #
# This CIF contains the data in a paper accepted for publication in          #
# Acta Crystallographica Section E. It conforms to the requirements of       #
# Notes for Authors for Acta Crystallographica Section E, and has been       #
# peer reviewed under the auspices of the IUCr Commission on Journals.       #
#                                                                            #
# Full details of the Crystallographic Information File format               #
# are given in the paper "The Crystallographic Information File (CIF):       #
# a New Standard Archive File for Crystallography" by S. R. Hall, F. H.      #
# Allen and I. D. Brown [Acta Cryst. (1991), A47, 655-685].                  #
#                                                                            #
# The current version of the core CIF dictionary is obtainable from          #
# ftp://ftp.iucr.org/pub/cif_core.dic.                                       #
#                                                                            #
# Software is freely available for graphical display of the structure(s)     #
# in this CIF. For information consult the CIF software page                 #
# http://www.iucr.org/resources/cif/software.                                #
#                                                                            #
# This file may be used for bona fide research purposes within the           #
# scientific community so long as proper attribution is given to the journal # 
# article from which it was obtained.                                        #
#                                                                            #
##############################################################################
data_I
_audit_creation_method     SHELXL-97
_chemical_name_systematic
;
4-diphenylmethyl-1-(3-phenylprop-2-en-1-yl)piperazin-1-ium
2-carboxy-4,6-dinitrophenolate
;
_chemical_name_common
;
Cinnarizinium 3,5-dinitrosalicylate
;
_chemical_formula_moiety     'C26 H29 N2 +, C7 H3 N2 O7 -'
_chemical_formula_sum     'C33 H32 N4 O7'
_chemical_formula_iupac     'C26 H29 N2 +, C7 H3 N2 O7 -'
_chemical_formula_weight     596.63
_chemical_melting_point     383
_symmetry_cell_setting     monoclinic
_symmetry_space_group_name_H-M     'P 21/c'
_symmetry_space_group_name_Hall     '-P 2ybc'
loop_
    _symmetry_equiv_pos_as_xyz
    'x, y, z'
    '-x, y+1/2, -z+1/2'
    '-x, -y, -z'
    'x, -y-1/2, z-1/2'
_cell_length_a     14.5648(3)
_cell_length_b     12.9374(3)
_cell_length_c     16.1619(3)
_cell_angle_alpha     90.00
_cell_angle_beta     103.9000(10)
_cell_angle_gamma     90.00
_cell_volume     2956.22(11)
_cell_formula_units_Z     4
_cell_measurement_reflns_used     9909
_cell_measurement_theta_min     2.31
_cell_measurement_theta_max     28.29
_cell_measurement_temperature     200(2)
_exptl_crystal_description     'block'
_exptl_crystal_colour     'yellow'
_exptl_crystal_size_max     0.506
_exptl_crystal_size_mid     0.263
_exptl_crystal_size_min     0.172
_exptl_crystal_density_diffrn     1.341
_exptl_crystal_density_meas     ?
_exptl_crystal_density_method     'not measured'
_exptl_crystal_F_000     1256
_exptl_absorpt_coefficient_mu     0.095
_exptl_absorpt_correction_type     multi-scan
_exptl_absorpt_process_details     '(SADABS; Bruker, 2008)'
_exptl_absorpt_correction_T_min     0.9318
_exptl_absorpt_correction_T_max     1.0000
_exptl_special_details     ?
_diffrn_ambient_temperature     200(2)
_diffrn_radiation_type     MoK\a
_diffrn_radiation_wavelength     0.71073
_diffrn_radiation_source     'fine-focus sealed tube'
_diffrn_radiation_monochromator     graphite
_diffrn_measurement_device_type     'Bruker APEXII CCD'
_diffrn_measurement_device     ?
_diffrn_measurement_method     '\f and \w scans'
_diffrn_reflns_number     29552
_diffrn_reflns_av_R_equivalents     0.0147
_diffrn_reflns_av_sigmaI/netI     0.0141
_diffrn_reflns_theta_min     2.04
_diffrn_reflns_theta_max     28.32
_diffrn_reflns_theta_full     28.32
_diffrn_measured_fraction_theta_max     0.996
_diffrn_measured_fraction_theta_full     0.996
_diffrn_reflns_limit_h_min     -19
_diffrn_reflns_limit_h_max     19
_diffrn_reflns_limit_k_min     -17
_diffrn_reflns_limit_k_max     17
_diffrn_reflns_limit_l_min     -21
_diffrn_reflns_limit_l_max     15
_refine_special_details
;
;
_reflns_number_total     7344
_reflns_number_gt     6023
_reflns_threshold_expression     I>2sigma(I)
_refine_ls_structure_factor_coef     Fsqd
_refine_ls_matrix_type     full
_refine_ls_R_factor_all     0.0620
_refine_ls_R_factor_gt     0.0508
_refine_ls_wR_factor_gt     0.1383
_refine_ls_wR_factor_ref     0.1484
_refine_ls_goodness_of_fit_ref     1.032
_refine_ls_restrained_S_all     1.032
_refine_ls_number_reflns     7344
_refine_ls_number_parameters     401
_refine_ls_number_restraints     0
_refine_ls_hydrogen_treatment     mixed
_refine_ls_weighting_scheme     calc
_refine_ls_weighting_details
         'calc w=1/[\s^2^(Fo^2^)+(0.0700P)^2^+1.6929P] where P=(Fo^2^+2Fc^2^)/3'
_atom_sites_solution_hydrogens     geom
_atom_sites_solution_primary     direct
_atom_sites_solution_secondary     difmap
_refine_ls_shift/su_max     0.000
_refine_ls_shift/su_mean     0.000
_refine_diff_density_max     0.850
_refine_diff_density_min     -0.349
_refine_ls_extinction_method     none
_refine_ls_extinction_coef     ?
_refine_ls_abs_structure_Flack     ?
loop_
    _atom_type_symbol
    _atom_type_description
    _atom_type_scat_dispersion_real
    _atom_type_scat_dispersion_imag
    _atom_type_scat_source
    'C' 'C' 0.0033 0.0016
                         'International Tables Vol C Tables 4.2.6.8 and 6.1.1.4'
    'H' 'H' 0.0000 0.0000
                         'International Tables Vol C Tables 4.2.6.8 and 6.1.1.4'
    'N' 'N' 0.0061 0.0033
                         'International Tables Vol C Tables 4.2.6.8 and 6.1.1.4'
    'O' 'O' 0.0106 0.0060
                         'International Tables Vol C Tables 4.2.6.8 and 6.1.1.4'
_computing_data_collection     'APEX2 (Bruker, 2010)'
_computing_cell_refinement     'SAINT (Bruker, 2010)'
_computing_data_reduction     'SAINT (Bruker, 2010)'
_computing_structure_solution     'SHELXS97 (Sheldrick, 2008)'
_computing_structure_refinement     'SHELXL97 (Sheldrick, 2008)'
_computing_molecular_graphics
             'ORTEP-3 (Farrugia, 1997) and Mercury (Macrae <i>et al.</i>, 2008)'
_computing_publication_material
                            'SHELXL97 (Sheldrick, 2008) and PLATON (Spek, 2009)'
loop_
    _atom_site_type_symbol
    _atom_site_label
    _atom_site_fract_x
    _atom_site_fract_y
    _atom_site_fract_z
    _atom_site_U_iso_or_equiv
    _atom_site_adp_type
    _atom_site_calc_flag
    _atom_site_refinement_flags
    _atom_site_occupancy
    _atom_site_symmetry_multiplicity
    _atom_site_disorder_assembly
    _atom_site_disorder_group
    N N1 0.25623(8) 0.71175(10) 0.31330(8) 0.0251(2) Uani d . 1 1 . .
    H H71 0.2998(14) 0.6749(15) 0.3494(13) 0.034(5) Uiso d . 1 1 . .
    N N2 0.10014(8) 0.56688(9) 0.26578(7) 0.0238(2) Uani d . 1 1 . .
    C C1 0.29863(11) 0.95171(13) 0.41663(10) 0.0338(3) Uani d . 1 1 . .
    H H1A 0.2459 0.9812 0.3774 0.041 Uiso calc R 1 1 . .
    C C2 0.33475(11) 0.86690(12) 0.39167(10) 0.0326(3) Uani d . 1 1 . .
    H H2 0.3869 0.8355 0.4301 0.039 Uiso calc R 1 1 . .
    C C3 0.29836(12) 0.81760(12) 0.30658(10) 0.0341(3) Uani d . 1 1 . .
    H H3A 0.3508 0.8110 0.2777 0.041 Uiso calc R 1 1 . .
    H H3B 0.2495 0.8628 0.2711 0.041 Uiso calc R 1 1 . .
    C C4 0.17100(10) 0.71680(12) 0.34936(10) 0.0287(3) Uani d . 1 1 . .
    H H4A 0.1231 0.7629 0.3138 0.034 Uiso calc R 1 1 . .
    H H4B 0.1889 0.7459 0.4077 0.034 Uiso calc R 1 1 . .
    C C5 0.12940(10) 0.61023(12) 0.35209(9) 0.0279(3) Uani d . 1 1 . .
    H H5A 0.1770 0.5644 0.3883 0.034 Uiso calc R 1 1 . .
    H H5B 0.0741 0.6143 0.3775 0.034 Uiso calc R 1 1 . .
    C C6 0.18554(10) 0.55568(12) 0.23334(9) 0.0267(3) Uani d . 1 1 . .
    H H6A 0.1686 0.5236 0.1761 0.032 Uiso calc R 1 1 . .
    H H6B 0.2310 0.5095 0.2716 0.032 Uiso calc R 1 1 . .
    C C7 0.23147(11) 0.65942(12) 0.22794(9) 0.0285(3) Uani d . 1 1 . .
    H H7A 0.2895 0.6497 0.2072 0.034 Uiso calc R 1 1 . .
    H H7B 0.1877 0.7039 0.1866 0.034 Uiso calc R 1 1 . .
    C C8 0.05330(9) 0.46543(11) 0.26749(9) 0.0234(3) Uani d . 1 1 . .
    H H8 0.0999 0.4178 0.3043 0.028 Uiso calc R 1 1 . .
    C C11 0.33137(12) 1.00538(12) 0.49873(10) 0.0328(3) Uani d . 1 1 . .
    C C12 0.41578(13) 0.97939(14) 0.55689(11) 0.0393(4) Uani d . 1 1 . .
    H H12 0.4549 0.9265 0.5432 0.047 Uiso calc R 1 1 . .
    C C13 0.44279(15) 1.03042(18) 0.63443(12) 0.0502(5) Uani d . 1 1 . .
    H H13 0.4998 1.0115 0.6739 0.060 Uiso calc R 1 1 . .
    C C14 0.38744(17) 1.10827(18) 0.65452(13) 0.0555(5) Uani d . 1 1 . .
    H H14 0.4068 1.1435 0.7074 0.067 Uiso calc R 1 1 . .
    C C15 0.30396(16) 1.13519(17) 0.59790(14) 0.0521(5) Uani d . 1 1 . .
    H H15 0.2657 1.1887 0.6119 0.062 Uiso calc R 1 1 . .
    C C16 0.27599(13) 1.08397(14) 0.52044(12) 0.0407(4) Uani d . 1 1 . .
    H H16 0.2184 1.1027 0.4817 0.049 Uiso calc R 1 1 . .
    C C21 -0.03163(10) 0.47510(11) 0.30648(9) 0.0246(3) Uani d . 1 1 . .
    C C22 -0.04283(11) 0.40380(12) 0.36751(10) 0.0323(3) Uani d . 1 1 . .
    H H22 0.0030 0.3509 0.3849 0.039 Uiso calc R 1 1 . .
    C C23 -0.12068(13) 0.40914(14) 0.40346(11) 0.0397(4) Uani d . 1 1 . .
    H H23 -0.1275 0.3601 0.4454 0.048 Uiso calc R 1 1 . .
    C C24 -0.18792(12) 0.48540(14) 0.37840(12) 0.0388(4) Uani d . 1 1 . .
    H H24 -0.2414 0.4885 0.4024 0.047 Uiso calc R 1 1 . .
    C C25 -0.17702(11) 0.55719(13) 0.31830(11) 0.0352(3) Uani d . 1 1 . .
    H H25 -0.2231 0.6099 0.3011 0.042 Uiso calc R 1 1 . .
    C C26 -0.09910(10) 0.55295(12) 0.28272(10) 0.0294(3) Uani d . 1 1 . .
    H H26 -0.0918 0.6033 0.2420 0.035 Uiso calc R 1 1 . .
    C C31 0.02530(10) 0.41884(11) 0.17808(9) 0.0251(3) Uani d . 1 1 . .
    C C32 0.06680(12) 0.32722(12) 0.16047(11) 0.0337(3) Uani d . 1 1 . .
    H H32 0.1122 0.2937 0.2044 0.040 Uiso calc R 1 1 . .
    C C33 0.04250(13) 0.28413(13) 0.07907(12) 0.0394(4) Uani d . 1 1 . .
    H H33 0.0719 0.2220 0.0676 0.047 Uiso calc R 1 1 . .
    C C34 -0.02374(13) 0.33119(14) 0.01544(11) 0.0386(4) Uani d . 1 1 . .
    H H34 -0.0400 0.3019 -0.0401 0.046 Uiso calc R 1 1 . .
    C C35 -0.06687(13) 0.42141(15) 0.03242(10) 0.0390(4) Uani d . 1 1 . .
    H H35 -0.1138 0.4532 -0.0112 0.047 Uiso calc R 1 1 . .
    C C36 -0.04164(11) 0.46560(13) 0.11309(10) 0.0322(3) Uani d . 1 1 . .
    H H36 -0.0705 0.5284 0.1239 0.039 Uiso calc R 1 1 . .
    O O1 0.63343(8) 0.37345(10) 0.53526(8) 0.0398(3) Uani d . 1 1 . .
    O O2 0.58174(10) 0.44031(15) 0.67150(9) 0.0619(4) Uani d . 1 1 . .
    O O3 0.43582(10) 0.48104(13) 0.65686(9) 0.0557(4) Uani d . 1 1 . .
    O O4 0.19460(9) 0.32142(13) 0.44738(11) 0.0578(4) Uani d . 1 1 . .
    O O5 0.22771(11) 0.24235(14) 0.34093(10) 0.0635(4) Uani d . 1 1 . .
    O O6 0.54743(11) 0.23538(12) 0.30218(9) 0.0525(4) Uani d . 1 1 . .
    O O7 0.66612(10) 0.28953(12) 0.40548(10) 0.0517(4) Uani d . 1 1 . .
    H H7 0.6736 0.3061 0.4569 0.078 Uiso d R 1 1 . .
    N N3 0.49860(10) 0.43821(12) 0.63196(9) 0.0388(3) Uani d . 1 1 . .
    N N4 0.25126(10) 0.29137(13) 0.40744(10) 0.0436(4) Uani d . 1 1 . .
    C C9 0.57578(13) 0.27360(14) 0.37134(12) 0.0402(4) Uani d . 1 1 . .
    C C41 0.54463(10) 0.35631(12) 0.50730(10) 0.0305(3) Uani d . 1 1 . .
    C C42 0.50991(11) 0.30575(12) 0.42633(10) 0.0321(3) Uani d . 1 1 . .
    C C43 0.41582(12) 0.28489(13) 0.39505(10) 0.0332(3) Uani d . 1 1 . .
    H H43 0.3951 0.2501 0.3421 0.040 Uiso calc R 1 1 . .
    C C44 0.35102(11) 0.31446(12) 0.44044(10) 0.0318(3) Uani d . 1 1 . .
    C C45 0.37853(11) 0.36483(12) 0.51759(10) 0.0310(3) Uani d . 1 1 . .
    H H45 0.3329 0.3856 0.5476 0.037 Uiso calc R 1 1 . .
    C C46 0.47329(11) 0.38454(12) 0.55055(10) 0.0297(3) Uani d . 1 1 . .
loop_
    _atom_site_aniso_label
    _atom_site_aniso_U_11
    _atom_site_aniso_U_22
    _atom_site_aniso_U_33
    _atom_site_aniso_U_12
    _atom_site_aniso_U_13
    _atom_site_aniso_U_23
    N1 0.0223(6) 0.0289(6) 0.0240(6) -0.0037(5) 0.0053(5) -0.0023(5)
    N2 0.0211(5) 0.0270(6) 0.0237(5) -0.0032(4) 0.0064(4) -0.0032(4)
    C1 0.0304(7) 0.0359(8) 0.0317(8) -0.0039(6) 0.0011(6) -0.0002(6)
    C2 0.0314(7) 0.0309(7) 0.0331(8) -0.0073(6) 0.0030(6) 0.0005(6)
    C3 0.0400(8) 0.0311(8) 0.0322(8) -0.0112(6) 0.0105(6) -0.0016(6)
    C4 0.0231(6) 0.0334(7) 0.0307(7) -0.0026(5) 0.0087(6) -0.0078(6)
    C5 0.0251(7) 0.0345(7) 0.0254(7) -0.0053(6) 0.0083(5) -0.0053(6)
    C6 0.0240(6) 0.0307(7) 0.0272(7) -0.0035(5) 0.0095(5) -0.0048(5)
    C7 0.0287(7) 0.0342(7) 0.0235(6) -0.0061(6) 0.0080(5) -0.0042(6)
    C8 0.0205(6) 0.0252(6) 0.0246(6) 0.0003(5) 0.0058(5) 0.0008(5)
    C11 0.0354(8) 0.0313(7) 0.0310(7) -0.0078(6) 0.0064(6) -0.0001(6)
    C12 0.0396(9) 0.0414(9) 0.0344(8) -0.0059(7) 0.0040(7) 0.0005(7)
    C13 0.0517(11) 0.0614(12) 0.0325(9) -0.0141(9) 0.0000(8) 0.0007(8)
    C14 0.0685(14) 0.0629(13) 0.0365(9) -0.0230(11) 0.0154(9) -0.0156(9)
    C15 0.0600(12) 0.0464(11) 0.0552(12) -0.0103(9) 0.0244(10) -0.0147(9)
    C16 0.0402(9) 0.0359(8) 0.0456(9) -0.0052(7) 0.0095(7) -0.0041(7)
    C21 0.0217(6) 0.0264(6) 0.0253(6) -0.0019(5) 0.0052(5) -0.0023(5)
    C22 0.0320(7) 0.0331(8) 0.0340(8) 0.0033(6) 0.0120(6) 0.0052(6)
    C23 0.0436(9) 0.0399(9) 0.0423(9) 0.0008(7) 0.0236(8) 0.0059(7)
    C24 0.0347(8) 0.0390(9) 0.0497(10) -0.0022(7) 0.0241(7) -0.0077(7)
    C25 0.0279(7) 0.0339(8) 0.0446(9) 0.0044(6) 0.0105(6) -0.0057(7)
    C26 0.0281(7) 0.0280(7) 0.0325(7) 0.0014(6) 0.0084(6) 0.0003(6)
    C31 0.0231(6) 0.0258(6) 0.0279(7) -0.0047(5) 0.0089(5) -0.0018(5)
    C32 0.0337(8) 0.0301(7) 0.0373(8) 0.0019(6) 0.0084(6) -0.0025(6)
    C33 0.0452(9) 0.0304(8) 0.0451(9) -0.0014(7) 0.0156(8) -0.0096(7)
    C34 0.0467(9) 0.0383(9) 0.0322(8) -0.0107(7) 0.0122(7) -0.0100(7)
    C35 0.0401(9) 0.0457(9) 0.0285(8) -0.0005(7) 0.0031(7) -0.0022(7)
    C36 0.0321(7) 0.0341(8) 0.0300(7) 0.0026(6) 0.0066(6) -0.0019(6)
    O1 0.0252(5) 0.0475(7) 0.0449(7) -0.0019(5) 0.0047(5) 0.0070(5)
    O2 0.0369(7) 0.0965(13) 0.0456(8) 0.0019(7) -0.0034(6) -0.0231(8)
    O3 0.0473(8) 0.0700(10) 0.0462(8) 0.0148(7) 0.0041(6) -0.0177(7)
    O4 0.0247(6) 0.0743(10) 0.0719(10) 0.0057(6) 0.0065(6) 0.0004(8)
    O5 0.0467(8) 0.0779(11) 0.0535(9) -0.0096(8) -0.0122(7) -0.0138(8)
    O6 0.0609(9) 0.0615(9) 0.0405(7) 0.0067(7) 0.0230(7) -0.0021(6)
    O7 0.0400(7) 0.0633(9) 0.0579(8) 0.0010(6) 0.0236(6) -0.0020(7)
    N3 0.0367(7) 0.0409(8) 0.0361(7) 0.0042(6) 0.0037(6) -0.0025(6)
    N4 0.0309(7) 0.0474(9) 0.0452(8) -0.0006(6) -0.0051(6) 0.0038(7)
    C9 0.0398(9) 0.0360(8) 0.0489(10) 0.0046(7) 0.0188(8) 0.0090(7)
    C41 0.0246(7) 0.0280(7) 0.0373(8) 0.0023(5) 0.0045(6) 0.0099(6)
    C42 0.0336(8) 0.0300(7) 0.0354(8) 0.0049(6) 0.0135(6) 0.0076(6)
    C43 0.0378(8) 0.0321(8) 0.0287(7) 0.0010(6) 0.0059(6) 0.0027(6)
    C44 0.0245(7) 0.0338(8) 0.0338(8) 0.0008(6) 0.0003(6) 0.0030(6)
    C45 0.0261(7) 0.0327(7) 0.0341(8) 0.0058(6) 0.0069(6) 0.0022(6)
    C46 0.0292(7) 0.0287(7) 0.0286(7) 0.0025(6) 0.0018(6) 0.0018(6)
_geom_special_details
;
;
loop_
    _geom_bond_atom_site_label_1
    _geom_bond_atom_site_label_2
    _geom_bond_site_symmetry_2
    _geom_bond_distance
    _geom_bond_publ_flag
    N1 C4 . 1.4940(18) ?
    N1 C7 . 1.5009(18) ?
    N1 C3 . 1.5151(19) ?
    N1 H71 . 0.89(2) ?
    N2 C6 . 1.4683(17) ?
    N2 C5 . 1.4685(17) ?
    N2 C8 . 1.4826(17) ?
    C1 C2 . 1.321(2) ?
    C1 C11 . 1.472(2) ?
    C1 H1A . 0.9500 ?
    C2 C3 . 1.493(2) ?
    C2 H2 . 0.9500 ?
    C3 H3A . 0.9900 ?
    C3 H3B . 0.9900 ?
    C4 C5 . 1.511(2) ?
    C4 H4A . 0.9900 ?
    C4 H4B . 0.9900 ?
    C5 H5A . 0.9900 ?
    C5 H5B . 0.9900 ?
    C6 C7 . 1.511(2) ?
    C6 H6A . 0.9900 ?
    C6 H6B . 0.9900 ?
    C7 H7A . 0.9900 ?
    C7 H7B . 0.9900 ?
    C8 C21 . 1.5224(18) ?
    C8 C31 . 1.5279(19) ?
    C8 H8 . 1.0000 ?
    C11 C16 . 1.394(2) ?
    C11 C12 . 1.397(2) ?
    C12 C13 . 1.387(3) ?
    C12 H12 . 0.9500 ?
    C13 C14 . 1.377(3) ?
    C13 H13 . 0.9500 ?
    C14 C15 . 1.379(3) ?
    C14 H14 . 0.9500 ?
    C15 C16 . 1.388(3) ?
    C15 H15 . 0.9500 ?
    C16 H16 . 0.9500 ?
    C21 C22 . 1.388(2) ?
    C21 C26 . 1.395(2) ?
    C22 C23 . 1.395(2) ?
    C22 H22 . 0.9500 ?
    C23 C24 . 1.381(3) ?
    C23 H23 . 0.9500 ?
    C24 C25 . 1.380(3) ?
    C24 H24 . 0.9500 ?
    C25 C26 . 1.391(2) ?
    C25 H25 . 0.9500 ?
    C26 H26 . 0.9500 ?
    C31 C36 . 1.388(2) ?
    C31 C32 . 1.391(2) ?
    C32 C33 . 1.394(2) ?
    C32 H32 . 0.9500 ?
    C33 C34 . 1.372(3) ?
    C33 H33 . 0.9500 ?
    C34 C35 . 1.384(3) ?
    C34 H34 . 0.9500 ?
    C35 C36 . 1.390(2) ?
    C35 H35 . 0.9500 ?
    C36 H36 . 0.9500 ?
    O1 C41 . 1.2826(19) ?
    O2 N3 . 1.226(2) ?
    O3 N3 . 1.217(2) ?
    O4 N4 . 1.227(2) ?
    O5 N4 . 1.224(2) ?
    O6 C9 . 1.201(2) ?
    O7 C9 . 1.315(2) ?
    O7 H7 . 0.8399 ?
    N3 C46 . 1.455(2) ?
    N4 C44 . 1.453(2) ?
    C9 C42 . 1.514(2) ?
    C41 C46 . 1.432(2) ?
    C41 C42 . 1.442(2) ?
    C42 C43 . 1.369(2) ?
    C43 C44 . 1.381(2) ?
    C43 H43 . 0.9500 ?
    C44 C45 . 1.378(2) ?
    C45 C46 . 1.379(2) ?
    C45 H45 . 0.9500 ?
loop_
    _geom_angle_atom_site_label_1
    _geom_angle_atom_site_label_2
    _geom_angle_atom_site_label_3
    _geom_angle_site_symmetry_1
    _geom_angle_site_symmetry_3
    _geom_angle
    _geom_angle_publ_flag
    C4 N1 C7 . . 109.85(11) ?
    C4 N1 C3 . . 112.16(12) ?
    C7 N1 C3 . . 110.73(11) ?
    C4 N1 H71 . . 107.2(12) ?
    C7 N1 H71 . . 109.6(12) ?
    C3 N1 H71 . . 107.1(13) ?
    C6 N2 C5 . . 107.43(11) ?
    C6 N2 C8 . . 110.63(11) ?
    C5 N2 C8 . . 110.50(11) ?
    C2 C1 C11 . . 126.91(15) ?
    C2 C1 H1A . . 116.5 ?
    C11 C1 H1A . . 116.5 ?
    C1 C2 C3 . . 123.84(15) ?
    C1 C2 H2 . . 118.1 ?
    C3 C2 H2 . . 118.1 ?
    C2 C3 N1 . . 112.36(12) ?
    C2 C3 H3A . . 109.1 ?
    N1 C3 H3A . . 109.1 ?
    C2 C3 H3B . . 109.1 ?
    N1 C3 H3B . . 109.1 ?
    H3A C3 H3B . . 107.9 ?
    N1 C4 C5 . . 110.38(12) ?
    N1 C4 H4A . . 109.6 ?
    C5 C4 H4A . . 109.6 ?
    N1 C4 H4B . . 109.6 ?
    C5 C4 H4B . . 109.6 ?
    H4A C4 H4B . . 108.1 ?
    N2 C5 C4 . . 110.34(12) ?
    N2 C5 H5A . . 109.6 ?
    C4 C5 H5A . . 109.6 ?
    N2 C5 H5B . . 109.6 ?
    C4 C5 H5B . . 109.6 ?
    H5A C5 H5B . . 108.1 ?
    N2 C6 C7 . . 110.95(12) ?
    N2 C6 H6A . . 109.4 ?
    C7 C6 H6A . . 109.4 ?
    N2 C6 H6B . . 109.4 ?
    C7 C6 H6B . . 109.4 ?
    H6A C6 H6B . . 108.0 ?
    N1 C7 C6 . . 111.07(11) ?
    N1 C7 H7A . . 109.4 ?
    C6 C7 H7A . . 109.4 ?
    N1 C7 H7B . . 109.4 ?
    C6 C7 H7B . . 109.4 ?
    H7A C7 H7B . . 108.0 ?
    N2 C8 C21 . . 110.99(11) ?
    N2 C8 C31 . . 110.55(11) ?
    C21 C8 C31 . . 111.42(11) ?
    N2 C8 H8 . . 107.9 ?
    C21 C8 H8 . . 107.9 ?
    C31 C8 H8 . . 107.9 ?
    C16 C11 C12 . . 118.36(16) ?
    C16 C11 C1 . . 119.29(15) ?
    C12 C11 C1 . . 122.35(16) ?
    C13 C12 C11 . . 120.39(18) ?
    C13 C12 H12 . . 119.8 ?
    C11 C12 H12 . . 119.8 ?
    C14 C13 C12 . . 120.41(19) ?
    C14 C13 H13 . . 119.8 ?
    C12 C13 H13 . . 119.8 ?
    C13 C14 C15 . . 120.06(18) ?
    C13 C14 H14 . . 120.0 ?
    C15 C14 H14 . . 120.0 ?
    C14 C15 C16 . . 119.9(2) ?
    C14 C15 H15 . . 120.0 ?
    C16 C15 H15 . . 120.0 ?
    C15 C16 C11 . . 120.85(18) ?
    C15 C16 H16 . . 119.6 ?
    C11 C16 H16 . . 119.6 ?
    C22 C21 C26 . . 118.69(13) ?
    C22 C21 C8 . . 119.03(13) ?
    C26 C21 C8 . . 122.28(13) ?
    C21 C22 C23 . . 120.60(15) ?
    C21 C22 H22 . . 119.7 ?
    C23 C22 H22 . . 119.7 ?
    C24 C23 C22 . . 120.24(15) ?
    C24 C23 H23 . . 119.9 ?
    C22 C23 H23 . . 119.9 ?
    C25 C24 C23 . . 119.60(14) ?
    C25 C24 H24 . . 120.2 ?
    C23 C24 H24 . . 120.2 ?
    C24 C25 C26 . . 120.50(15) ?
    C24 C25 H25 . . 119.8 ?
    C26 C25 H25 . . 119.8 ?
    C25 C26 C21 . . 120.35(14) ?
    C25 C26 H26 . . 119.8 ?
    C21 C26 H26 . . 119.8 ?
    C36 C31 C32 . . 118.51(14) ?
    C36 C31 C8 . . 121.53(13) ?
    C32 C31 C8 . . 119.96(13) ?
    C31 C32 C33 . . 120.64(15) ?
    C31 C32 H32 . . 119.7 ?
    C33 C32 H32 . . 119.7 ?
    C34 C33 C32 . . 120.22(16) ?
    C34 C33 H33 . . 119.9 ?
    C32 C33 H33 . . 119.9 ?
    C33 C34 C35 . . 119.77(15) ?
    C33 C34 H34 . . 120.1 ?
    C35 C34 H34 . . 120.1 ?
    C34 C35 C36 . . 120.18(16) ?
    C34 C35 H35 . . 119.9 ?
    C36 C35 H35 . . 119.9 ?
    C31 C36 C35 . . 120.65(15) ?
    C31 C36 H36 . . 119.7 ?
    C35 C36 H36 . . 119.7 ?
    C9 O7 H7 . . 109.5 ?
    O3 N3 O2 . . 122.94(16) ?
    O3 N3 C46 . . 117.98(14) ?
    O2 N3 C46 . . 119.07(14) ?
    O5 N4 O4 . . 122.97(16) ?
    O5 N4 C44 . . 118.25(16) ?
    O4 N4 C44 . . 118.78(15) ?
    O6 C9 O7 . . 122.73(17) ?
    O6 C9 C42 . . 122.32(17) ?
    O7 C9 C42 . . 114.95(16) ?
    O1 C41 C46 . . 124.92(15) ?
    O1 C41 C42 . . 120.16(15) ?
    C46 C41 C42 . . 114.92(13) ?
    C43 C42 C41 . . 121.77(14) ?
    C43 C42 C9 . . 116.64(15) ?
    C41 C42 C9 . . 121.59(15) ?
    C42 C43 C44 . . 120.03(15) ?
    C42 C43 H43 . . 120.0 ?
    C44 C43 H43 . . 120.0 ?
    C45 C44 C43 . . 121.62(14) ?
    C45 C44 N4 . . 118.47(15) ?
    C43 C44 N4 . . 119.91(15) ?
    C44 C45 C46 . . 118.90(14) ?
    C44 C45 H45 . . 120.5 ?
    C46 C45 H45 . . 120.5 ?
    C45 C46 C41 . . 122.74(14) ?
    C45 C46 N3 . . 116.77(14) ?
    C41 C46 N3 . . 120.48(14) ?
loop_
    _geom_torsion_atom_site_label_1
    _geom_torsion_atom_site_label_2
    _geom_torsion_atom_site_label_3
    _geom_torsion_atom_site_label_4
    _geom_torsion_site_symmetry_1
    _geom_torsion_site_symmetry_2
    _geom_torsion_site_symmetry_3
    _geom_torsion_site_symmetry_4
    _geom_torsion
    _geom_torsion_publ_flag
    C11 C1 C2 C3 . . . . -179.12(15) ?
    C1 C2 C3 N1 . . . . -114.54(17) ?
    C4 N1 C3 C2 . . . . 63.88(17) ?
    C7 N1 C3 C2 . . . . -173.02(13) ?
    C7 N1 C4 C5 . . . . 54.46(16) ?
    C3 N1 C4 C5 . . . . 178.06(12) ?
    C6 N2 C5 C4 . . . . 63.12(15) ?
    C8 N2 C5 C4 . . . . -176.12(11) ?
    N1 C4 C5 N2 . . . . -60.74(15) ?
    C5 N2 C6 C7 . . . . -61.67(15) ?
    C8 N2 C6 C7 . . . . 177.64(11) ?
    C4 N1 C7 C6 . . . . -53.14(16) ?
    C3 N1 C7 C6 . . . . -177.57(12) ?
    N2 C6 C7 N1 . . . . 57.82(16) ?
    C6 N2 C8 C21 . . . . 176.26(11) ?
    C5 N2 C8 C21 . . . . 57.42(14) ?
    C6 N2 C8 C31 . . . . -59.58(14) ?
    C5 N2 C8 C31 . . . . -178.42(11) ?
    C2 C1 C11 C16 . . . . -169.51(17) ?
    C2 C1 C11 C12 . . . . 9.5(3) ?
    C16 C11 C12 C13 . . . . 0.5(3) ?
    C1 C11 C12 C13 . . . . -178.46(16) ?
    C11 C12 C13 C14 . . . . -0.9(3) ?
    C12 C13 C14 C15 . . . . 0.8(3) ?
    C13 C14 C15 C16 . . . . -0.3(3) ?
    C14 C15 C16 C11 . . . . -0.1(3) ?
    C12 C11 C16 C15 . . . . 0.0(3) ?
    C1 C11 C16 C15 . . . . 179.02(17) ?
    N2 C8 C21 C22 . . . . -133.38(14) ?
    C31 C8 C21 C22 . . . . 102.95(15) ?
    N2 C8 C21 C26 . . . . 46.96(17) ?
    C31 C8 C21 C26 . . . . -76.71(17) ?
    C26 C21 C22 C23 . . . . 0.8(2) ?
    C8 C21 C22 C23 . . . . -178.82(15) ?
    C21 C22 C23 C24 . . . . 0.3(3) ?
    C22 C23 C24 C25 . . . . -0.8(3) ?
    C23 C24 C25 C26 . . . . 0.2(3) ?
    C24 C25 C26 C21 . . . . 0.9(2) ?
    C22 C21 C26 C25 . . . . -1.4(2) ?
    C8 C21 C26 C25 . . . . 178.21(14) ?
    N2 C8 C31 C36 . . . . -64.73(17) ?
    C21 C8 C31 C36 . . . . 59.19(17) ?
    N2 C8 C31 C32 . . . . 115.63(14) ?
    C21 C8 C31 C32 . . . . -120.45(14) ?
    C36 C31 C32 C33 . . . . 0.8(2) ?
    C8 C31 C32 C33 . . . . -179.55(14) ?
    C31 C32 C33 C34 . . . . -0.8(3) ?
    C32 C33 C34 C35 . . . . -0.4(3) ?
    C33 C34 C35 C36 . . . . 1.5(3) ?
    C32 C31 C36 C35 . . . . 0.3(2) ?
    C8 C31 C36 C35 . . . . -179.31(14) ?
    C34 C35 C36 C31 . . . . -1.5(3) ?
    O1 C41 C42 C43 . . . . 179.06(15) ?
    C46 C41 C42 C43 . . . . -1.4(2) ?
    O1 C41 C42 C9 . . . . -1.3(2) ?
    C46 C41 C42 C9 . . . . 178.26(14) ?
    O6 C9 C42 C43 . . . . 2.9(2) ?
    O7 C9 C42 C43 . . . . -176.34(15) ?
    O6 C9 C42 C41 . . . . -176.79(16) ?
    O7 C9 C42 C41 . . . . 4.0(2) ?
    C41 C42 C43 C44 . . . . 1.4(2) ?
    C9 C42 C43 C44 . . . . -178.21(14) ?
    C42 C43 C44 C45 . . . . -0.2(2) ?
    C42 C43 C44 N4 . . . . -179.44(15) ?
    O5 N4 C44 C45 . . . . -176.60(17) ?
    O4 N4 C44 C45 . . . . 3.2(2) ?
    O5 N4 C44 C43 . . . . 2.7(2) ?
    O4 N4 C44 C43 . . . . -177.57(16) ?
    C43 C44 C45 C46 . . . . -1.0(2) ?
    N4 C44 C45 C46 . . . . 178.23(14) ?
    C44 C45 C46 C41 . . . . 1.0(2) ?
    C44 C45 C46 N3 . . . . 179.78(14) ?
    O1 C41 C46 C45 . . . . 179.67(15) ?
    C42 C41 C46 C45 . . . . 0.1(2) ?
    O1 C41 C46 N3 . . . . 1.0(2) ?
    C42 C41 C46 N3 . . . . -178.57(13) ?
    O3 N3 C46 C45 . . . . -15.1(2) ?
    O2 N3 C46 C45 . . . . 166.34(17) ?
    O3 N3 C46 C41 . . . . 163.64(16) ?
    O2 N3 C46 C41 . . . . -14.9(2) ?
loop_
    _geom_hbond_atom_site_label_D
    _geom_hbond_atom_site_label_H
    _geom_hbond_atom_site_label_A
    _geom_hbond_site_symmetry_A
    _geom_hbond_distance_DH
    _geom_hbond_distance_HA
    _geom_hbond_distance_DA
    _geom_hbond_angle_DHA
    N1 H71 O1 3_666 0.89(2) 1.99(2) 2.8105(18) 153.5(17)
    N1 H71 O2 3_666 0.89(2) 2.36(2) 3.037(2) 132.4(16)
    O7 H7 O1 . 0.84 1.75 2.507(2) 149.0
    C3 H3A O6 2_655 0.99 2.40 3.341(2) 159.5
    C32 H32 O5 . 0.95 2.52 3.453(2) 166.3
_iucr_refine_instructions_details
;
TITL ca010_ma in P2(1)/c
CELL  0.71073   14.5648   12.9374   16.1619    90.000   103.900    90.000
ZERR  4           0.0003    0.0003    0.0003     0.000     0.001     0.000
LATT   1
SYMM             - X ,    0.50000 + Y ,    0.50000 - Z
SFAC  C  H  N  O
UNIT   132  128  16  28
ACTA
BOND $H
CONF
HTAB
TEMP -73
OMIT 1   0   0
EQIV $1 -x+1, -y+1, -z+1
EQIV $2 1-x,1/2+y,1/2-z
HTAB N1 O1_$1
HTAB N1 O2_$1
HTAB O7 O1
HTAB C3 O6_$2
HTAB C32 O5
L.S. 10
FMAP 2
PLAN -5
WGHT    0.070000    1.692900
FVAR       0.18599
N1    3    0.256226    0.711754    0.313301    11.00000    0.02231    0.02888 =
         0.02400   -0.00226    0.00526   -0.00371
H71   2    0.299794    0.674875    0.349373    11.00000    0.03400
N2    3    0.100143    0.566883    0.265777    11.00000    0.02114    0.02697 =
         0.02372   -0.00316    0.00635   -0.00324
C1    1    0.298630    0.951707    0.416629    11.00000    0.03041    0.03588 =
         0.03173   -0.00018    0.00110   -0.00394
AFIX  43
H1A   2    0.245927    0.981182    0.377420    11.00000   -1.20000
AFIX   0
C2    1    0.334748    0.866902    0.391666    11.00000    0.03136    0.03085 =
         0.03309    0.00054    0.00300   -0.00729
AFIX  43
H2    2    0.386936    0.835451    0.430113    11.00000   -1.20000
AFIX   0
C3    1    0.298362    0.817598    0.306584    11.00000    0.03996    0.03114 =
         0.03221   -0.00164    0.01054   -0.01117
AFIX  23
H3A   2    0.350814    0.811009    0.277702    11.00000   -1.20000
H3B   2    0.249509    0.862760    0.271131    11.00000   -1.20000
AFIX   0
C4    1    0.171003    0.716799    0.349356    11.00000    0.02305    0.03338 =
         0.03074   -0.00780    0.00871   -0.00263
AFIX  23
H4A   2    0.123116    0.762890    0.313769    11.00000   -1.20000
H4B   2    0.188856    0.745937    0.407666    11.00000   -1.20000
AFIX   0
C5    1    0.129395    0.610227    0.352091    11.00000    0.02507    0.03448 =
         0.02536   -0.00532    0.00829   -0.00533
AFIX  23
H5A   2    0.176986    0.564383    0.388322    11.00000   -1.20000
H5B   2    0.074055    0.614345    0.377497    11.00000   -1.20000
AFIX   0
C6    1    0.185535    0.555678    0.233339    11.00000    0.02398    0.03065 =
         0.02721   -0.00477    0.00952   -0.00346
AFIX  23
H6A   2    0.168600    0.523571    0.176080    11.00000   -1.20000
H6B   2    0.230965    0.509519    0.271591    11.00000   -1.20000
AFIX   0
C7    1    0.231467    0.659418    0.227942    11.00000    0.02872    0.03420 =
         0.02353   -0.00421    0.00798   -0.00608
AFIX  23
H7A   2    0.289547    0.649675    0.207200    11.00000   -1.20000
H7B   2    0.187670    0.703870    0.186554    11.00000   -1.20000
AFIX   0
C8    1    0.053303    0.465427    0.267488    11.00000    0.02055    0.02520 =
         0.02465    0.00078    0.00578    0.00029
AFIX  13
H8    2    0.099886    0.417758    0.304252    11.00000   -1.20000
AFIX   0
C11   1    0.331369    1.005376    0.498735    11.00000    0.03539    0.03129 =
         0.03098   -0.00012    0.00636   -0.00777
C12   1    0.415780    0.979394    0.556887    11.00000    0.03964    0.04136 =
         0.03440    0.00055    0.00396   -0.00591
AFIX  43
H12   2    0.454901    0.926473    0.543236    11.00000   -1.20000
AFIX   0
C13   1    0.442790    1.030418    0.634428    11.00000    0.05168    0.06141 =
         0.03248    0.00071   -0.00001   -0.01408
AFIX  43
H13   2    0.499832    1.011527    0.673914    11.00000   -1.20000
AFIX   0
C14   1    0.387436    1.108275    0.654521    11.00000    0.06848    0.06285 =
         0.03654   -0.01562    0.01536   -0.02296
AFIX  43
H14   2    0.406759    1.143489    0.707435    11.00000   -1.20000
AFIX   0
C15   1    0.303963    1.135188    0.597899    11.00000    0.05999    0.04644 =
         0.05516   -0.01469    0.02437   -0.01029
AFIX  43
H15   2    0.265656    1.188710    0.611889    11.00000   -1.20000
AFIX   0
C16   1    0.275988    1.083969    0.520439    11.00000    0.04023    0.03589 =
         0.04559   -0.00413    0.00946   -0.00524
AFIX  43
H16   2    0.218361    1.102718    0.481723    11.00000   -1.20000
AFIX   0
C21   1   -0.031633    0.475104    0.306484    11.00000    0.02171    0.02640 =
         0.02534   -0.00229    0.00520   -0.00185
C22   1   -0.042828    0.403796    0.367514    11.00000    0.03201    0.03310 =
         0.03399    0.00517    0.01204    0.00332
AFIX  43
H22   2    0.002965    0.350885    0.384940    11.00000   -1.20000
AFIX   0
C23   1   -0.120682    0.409141    0.403465    11.00000    0.04363    0.03990 =
         0.04234    0.00589    0.02356    0.00084
AFIX  43
H23   2   -0.127476    0.360125    0.445356    11.00000   -1.20000
AFIX   0
C24   1   -0.187916    0.485402    0.378401    11.00000    0.03468    0.03905 =
         0.04972   -0.00770    0.02410   -0.00220
AFIX  43
H24   2   -0.241361    0.488457    0.402374    11.00000   -1.20000
AFIX   0
C25   1   -0.177019    0.557185    0.318301    11.00000    0.02795    0.03389 =
         0.04462   -0.00569    0.01054    0.00445
AFIX  43
H25   2   -0.223079    0.609882    0.301104    11.00000   -1.20000
AFIX   0
C26   1   -0.099099    0.552947    0.282720    11.00000    0.02810    0.02805 =
         0.03250    0.00026    0.00842    0.00141
AFIX  43
H26   2   -0.091793    0.603333    0.242022    11.00000   -1.20000
AFIX   0
C31   1    0.025305    0.418844    0.178078    11.00000    0.02306    0.02578 =
         0.02790   -0.00175    0.00885   -0.00473
C32   1    0.066803    0.327224    0.160474    11.00000    0.03365    0.03009 =
         0.03733   -0.00250    0.00843    0.00191
AFIX  43
H32   2    0.112155    0.293675    0.204350    11.00000   -1.20000
AFIX   0
C33   1    0.042501    0.284131    0.079069    11.00000    0.04523    0.03037 =
         0.04514   -0.00964    0.01559   -0.00145
AFIX  43
H33   2    0.071907    0.221972    0.067612    11.00000   -1.20000
AFIX   0
C34   1   -0.023744    0.331191    0.015441    11.00000    0.04666    0.03831 =
         0.03222   -0.01003    0.01217   -0.01070
AFIX  43
H34   2   -0.039954    0.301941   -0.040086    11.00000   -1.20000
AFIX   0
C35   1   -0.066865    0.421407    0.032423    11.00000    0.04007    0.04573 =
         0.02850   -0.00222    0.00306   -0.00052
AFIX  43
H35   2   -0.113843    0.453221   -0.011179    11.00000   -1.20000
AFIX   0
C36   1   -0.041640    0.465599    0.113088    11.00000    0.03205    0.03408 =
         0.02996   -0.00190    0.00661    0.00258
AFIX  43
H36   2   -0.070485    0.528417    0.123868    11.00000   -1.20000
AFIX   0
O1    4    0.633428    0.373450    0.535259    11.00000    0.02515    0.04749 =
         0.04488    0.00701    0.00471   -0.00193
O2    4    0.581744    0.440312    0.671502    11.00000    0.03691    0.09648 =
         0.04564   -0.02306   -0.00338    0.00194
O3    4    0.435822    0.481039    0.656865    11.00000    0.04731    0.06999 =
         0.04620   -0.01765    0.00414    0.01478
O4    4    0.194600    0.321416    0.447377    11.00000    0.02467    0.07427 =
         0.07192    0.00040    0.00654    0.00566
O5    4    0.227709    0.242346    0.340930    11.00000    0.04667    0.07791 =
         0.05353   -0.01378   -0.01217   -0.00959
O6    4    0.547426    0.235383    0.302183    11.00000    0.06093    0.06153 =
         0.04047   -0.00213    0.02298    0.00669
O7    4    0.666117    0.289529    0.405483    11.00000    0.04001    0.06330 =
         0.05789   -0.00205    0.02359    0.00096
AFIX   3
H7    2    0.673557    0.306069    0.456923    11.00000   -1.50000
AFIX   0
N3    3    0.498596    0.438212    0.631961    11.00000    0.03674    0.04091 =
         0.03609   -0.00252    0.00374    0.00418
N4    3    0.251263    0.291366    0.407437    11.00000    0.03090    0.04745 =
         0.04521    0.00382   -0.00507   -0.00055
C9    1    0.575777    0.273600    0.371342    11.00000    0.03979    0.03605 =
         0.04889    0.00896    0.01881    0.00456
C41   1    0.544634    0.356307    0.507303    11.00000    0.02456    0.02802 =
         0.03731    0.00993    0.00446    0.00230
C42   1    0.509912    0.305753    0.426332    11.00000    0.03357    0.03005 =
         0.03537    0.00764    0.01350    0.00487
C43   1    0.415816    0.284895    0.395050    11.00000    0.03781    0.03206 =
         0.02871    0.00268    0.00588    0.00099
AFIX  43
H43   2    0.395071    0.250067    0.342097    11.00000   -1.20000
AFIX   0
C44   1    0.351022    0.314459    0.440436    11.00000    0.02445    0.03377 =
         0.03385    0.00296    0.00028    0.00084
C45   1    0.378525    0.364829    0.517594    11.00000    0.02610    0.03271 =
         0.03408    0.00224    0.00690    0.00580
AFIX  43
H45   2    0.332930    0.385617    0.547564    11.00000   -1.20000
AFIX   0
C46   1    0.473289    0.384537    0.550549    11.00000    0.02917    0.02871 =
         0.02863    0.00178    0.00184    0.00246
HKLF 4
REM  ca010_ma in P2(1)/c
REM R1 =  0.0508 for   6023 Fo > 4sig(Fo)  and  0.0620 for all   7344 data
REM    401 parameters refined using      0 restraints
END
WGHT      0.0700      1.6919
REM Highest difference peak  0.850,  deepest hole -0.349,  1-sigma level  0.047
Q1    1   0.6218  0.4026  0.5817  11.00000  0.05    0.85
Q2    1   0.5470  0.4954  0.6789  11.00000  0.05    0.69
Q3    1   0.3969  0.4425  0.6802  11.00000  0.05    0.47
Q4    1   0.6067  0.2896  0.4220  11.00000  0.05    0.47
Q5    1   0.5277  0.3146  0.4673  11.00000  0.05    0.38
;
data_global
_journal_date_recd_electronic     2012-02-06
_journal_date_accepted     2012-03-16
_journal_name_full     'Acta Crystallographica, Section E'
_journal_year     2012
_journal_volume     68
_journal_issue      4
_journal_page_first     o1165
_journal_page_last     o1166
_journal_paper_category     QO
_journal_paper_doi     10.1107/S1600536812011518
_journal_coeditor_code     RN2101
_publ_contact_author_name     'Dr Richard Betz'
_publ_contact_author_address
;
Department of Chemistry
Nelson Mandela Metropolitan University
Summerstrand Campus (South)
University Way
Summerstrand
PO Box 77000
Port Elizabeth 6031
South Africa
;
_publ_contact_author_email     'richard.betz@webmail.co.za'
_publ_contact_author_fax     '+27-41-504-4236'
_publ_contact_author_phone     '+27-41-504-4285'
_publ_section_title
;
Cinnarizinium 3,5-dinitrosalicylate
;
loop_
    _publ_author_name
    _publ_author_address
    'Dayananda, Alaloor S.'
;
University of Mysore
Department of Studies in Chemistry
Manasagangotri
Mysore 570 006
India
;
    'Yathirajan, Hemmige S.'
;
University of Mysore
Department of Studies in Chemistry
Manasagangotri
Mysore 570 006
India
;
    'Gerber, Thomas'
;
Nelson Mandela Metropolitan University
Summerstrand Campus
Department of Chemistry
University Way
Summerstrand
PO Box 77000
Port Elizabeth 6031
South Africa
;
    'Hosten, Eric'
;
Nelson Mandela Metropolitan University
Summerstrand Campus
Department of Chemistry
University Way
Summerstrand
PO Box 77000
Port Elizabeth 6031
South Africa
;
    'Betz, Richard'
;
Nelson Mandela Metropolitan University
Summerstrand Campus
Department of Chemistry
University Way
Summerstrand
PO Box 77000
Port Elizabeth 6031
South Africa
;
