# Supplementary material for: Cinnarizinium 3,5-dinitro­salicylate
Source: Acta Crystallogr Sect E Struct Rep Online. 2012 Mar 24;68(Pt 4):o1165–6. doi: 10.1107/S1600536812011518 (PMC3344107; doi:10.1107/S1600536812011518)
Supplement: Supplementary file 3 [file e-68-o1165-Isup3.hkl]

# 
# h,k,l, Fc-squared, Fo-squared, sigma(Fo-squared) and status flag 
# 
data_I
_shelx_title ' ca010_ma in P2(1)/c' 
_shelx_refln_list_code          4 
_shelx_F_calc_maximum      170.51 
_exptl_crystal_F_000      1256.00 
_reflns_d_resolution_high  0.7491 
 
loop_ 
 _symmetry_equiv_pos_as_xyz 
 'x, y, z' 
 '-x, y+1/2, -z+1/2' 
 '-x, -y, -z' 
 'x, -y-1/2, z-1/2' 
 
_cell_length_a    14.5648 
_cell_length_b    12.9374 
_cell_length_c    16.1619 
_cell_angle_alpha  90.000 
_cell_angle_beta  103.900 
_cell_angle_gamma  90.000 
 
_shelx_F_squared_multiplier     1.000 
 
loop_ 
 _refln_index_h 
 _refln_index_k 
 _refln_index_l 
 _refln_F_squared_calc 
 _refln_F_squared_meas 
 _refln_F_squared_sigma 
 _refln_observed_status 
   2   0   0     3892.90     3883.92     27.46 o 
   3   0   0      814.30     1104.35      8.06 o 
   4   0   0      857.33      663.13      5.20 o 
   5   0   0      897.72      943.24      8.35 o 
   6   0   0      838.22      877.64      8.01 o 
   7   0   0      682.39      642.86      7.77 o 
   8   0   0     3204.72     3438.90     34.65 o 
   9   0   0       11.47        4.91      1.84 o 
  10   0   0      354.16      366.61      5.93 o 
  11   0   0       64.25       69.28      3.66 o 
  12   0   0        0.36        5.91      1.74 o 
  13   0   0     2155.14     1955.10     21.67 o 
  14   0   0      581.00      614.59      9.30 o 
  15   0   0      473.87      455.80      7.97 o 
  16   0   0      102.83      106.14      5.01 o 
  17   0   0       61.64       46.83      5.49 o 
  18   0   0       46.55       56.37      6.07 o 
   1   1   0     2212.74     1899.78     76.42 o 
   2   1   0      562.04      536.69      2.86 o 
   3   1   0     2055.57     2044.99      9.54 o 
   4   1   0        9.54        7.24      0.61 o 
   5   1   0      691.83      732.16      4.39 o 
   6   1   0     5566.67     5504.58     28.95 o 
   7   1   0     1781.96     1843.62     13.55 o 
   8   1   0       15.07       12.55      1.26 o 
   9   1   0      294.32      268.56      3.43 o 
  10   1   0      275.95      309.11      4.02 o 
  11   1   0      126.33      110.83      2.35 o 
  12   1   0      100.25       73.98      2.18 o 
  13   1   0       30.44       38.02      2.16 o 
  14   1   0       23.87       24.12      3.46 o 
  15   1   0       26.69       33.60      2.38 o 
  16   1   0        8.72        6.36      2.16 o 
  17   1   0        7.06        6.81      3.25 o 
  18   1   0        4.43        4.19      3.48 o 
   0   2   0     1129.06     1197.81      8.53 o 
   1   2   0     5461.78     5362.71     26.66 o 
   2   2   0    14254.55    14067.88     69.05 o 
   3   2   0      388.67      333.24      1.98 o 
   4   2   0     2398.57     2512.89     12.53 o 
   5   2   0      244.81      190.24      1.79 o 
   6   2   0       10.87       16.55      1.65 o 
   7   2   0      654.65      627.57      5.45 o 
   8   2   0     1457.82     1608.90     12.18 o 
   9   2   0      284.05      256.71      3.32 o 
  10   2   0      831.50      775.47      6.90 o 
  11   2   0        2.42        3.78      1.51 o 
  12   2   0      166.47      169.63      3.43 o 
  13   2   0      468.44      483.94      5.56 o 
  14   2   0       44.60       42.46      2.38 o 
  15   2   0      135.53      138.96      3.57 o 
  16   2   0        3.01        2.01      2.13 o 
  17   2   0       18.28       22.18      5.06 o 
  18   2   0        8.48        7.18      3.57 o 
   1   3   0     1198.43     1137.04      5.90 o 
   2   3   0     7248.77     7394.77     36.84 o 
   3   3   0      897.19      863.95      4.69 o 
   4   3   0     1079.41     1333.46      7.46 o 
   5   3   0       19.50       12.13      0.93 o 
   6   3   0     2642.42     2606.66     16.70 o 
   7   3   0     1419.96     1359.58      9.33 o 
   8   3   0        1.00        4.19      1.30 o 
   9   3   0        7.68        5.53      1.40 o 
  10   3   0      964.15      892.35      7.77 o 
  11   3   0        3.29        4.65      1.66 o 
  12   3   0       31.41       32.25      2.29 o 
  13   3   0      293.28      297.70      4.43 o 
  14   3   0      152.16      147.53      4.09 o 
  15   3   0        8.51        3.66      2.13 o 
  16   3   0      129.28      142.80      4.33 o 
  17   3   0       11.00       10.84      3.27 o 
  18   3   0       43.38       43.92      4.19 o 
   0   4   0     1965.18     1949.76     13.88 o 
   1   4   0      242.61      243.25      1.88 o 
   2   4   0       15.20        9.20      1.26 o 
   3   4   0     2868.26     2854.78     16.38 o 
   4   4   0     3047.38     3055.89     17.76 o 
   5   4   0     2319.67     2581.47     16.67 o 
   6   4   0     1168.83     1184.28     11.02 o 
   7   4   0      838.99      997.53      7.27 o 
   8   4   0     3557.49     3547.04     22.70 o 
   9   4   0      212.73      195.61      3.85 o 
  10   4   0      217.58      224.63      3.57 o 
  11   4   0      227.02      209.97      3.64 o 
  12   4   0     1255.82     1203.08     10.30 o 
  13   4   0      599.36      529.27      5.99 o 
  14   4   0       46.13       50.63      2.51 o 
  15   4   0       81.66       58.50      2.67 o 
  16   4   0        0.58        2.12      4.20 o 
  17   4   0        0.04       -0.24      3.37 o 
  18   4   0        5.20        1.90      3.57 o 
   1   5   0      242.21      239.80      2.82 o 
   2   5   0        2.52       14.77      1.30 o 
   3   5   0     1005.80     1040.38      8.09 o 
   4   5   0      229.95      197.04      2.15 o 
   5   5   0      241.50      317.78      2.66 o 
   6   5   0       10.74        2.11      1.22 o 
   7   5   0      221.91      196.31      3.04 o 
   8   5   0      292.22      289.63      3.23 o 
   9   5   0     1216.12     1170.26      8.63 o 
  10   5   0      276.57      289.73      4.26 o 
  11   5   0       64.17       51.28      2.23 o 
  12   5   0       18.32       19.28      2.06 o 
  13   5   0       16.35        7.74      2.12 o 
  14   5   0      142.49      131.83      3.84 o 
  15   5   0       11.41        7.51      2.23 o 
  16   5   0        3.11       -2.50      2.56 o 
  17   5   0      120.15      115.11      5.82 o 
  18   5   0       12.68       13.18      5.49 o 
   0   6   0      220.43      197.81      3.76 o 
   1   6   0      994.98     1140.61      8.85 o 
   2   6   0      746.44      710.68      5.22 o 
   3   6   0     2071.45     2044.26     15.03 o 
   4   6   0      227.83      297.77      3.43 o 
   5   6   0      461.78      449.99      3.97 o 
   6   6   0      973.10     1060.11      6.86 o 
   7   6   0      260.65      275.36      2.96 o 
   8   6   0      467.09      487.26      5.17 o 
   9   6   0       64.31       74.86      2.39 o 
  10   6   0      114.49      132.39      3.67 o 
  11   6   0       10.02       14.00      2.58 o 
  12   6   0       19.15       23.20      2.12 o 
  13   6   0       30.38       31.61      3.42 o 
  14   6   0       39.33       34.96      2.45 o 
  15   6   0       44.87       46.43      3.16 o 
  16   6   0       13.20       13.27      2.78 o 
  17   6   0        0.01       -0.42      3.57 o 
   1   7   0      103.78      108.33      2.38 o 
   2   7   0      661.41      694.92      5.23 o 
   3   7   0     2901.07     3089.61     22.30 o 
   4   7   0       43.40       36.41      1.59 o 
   5   7   0      430.79      455.31      4.13 o 
   6   7   0      105.58       86.79      2.02 o 
   7   7   0        4.19        9.99      0.90 o 
   8   7   0      655.37      670.65      5.53 o 
   9   7   0       11.47       11.05      1.37 o 
  10   7   0       25.73       27.63      1.56 o 
  11   7   0     1307.60     1267.46      9.77 o 
  12   7   0      185.86      215.26      4.22 o 
  13   7   0      557.72      611.23      9.01 o 
  14   7   0      157.36      145.71      5.93 o 
  15   7   0      194.36      228.47      6.90 o 
  16   7   0       25.72       26.48      3.16 o 
  17   7   0        4.00        1.68      3.66 o 
   0   8   0      773.03      806.28      9.81 o 
   1   8   0     2754.71     3105.62     22.55 o 
   2   8   0        0.51        0.88      0.87 o 
   3   8   0      159.78      131.48      2.67 o 
   4   8   0      479.89      469.90      4.95 o 
   5   8   0      685.37      647.69      5.50 o 
   6   8   0        5.20       12.52      1.27 o 
   7   8   0       27.42       21.83      1.42 o 
   8   8   0       73.54       49.55      2.41 o 
   9   8   0      603.54      662.83      5.67 o 
  10   8   0      859.50      837.49      7.98 o 
  11   8   0       33.81       23.22      1.99 o 
  12   8   0      461.92      515.40      7.08 o 
  13   8   0      418.99      432.26      7.68 o 
  14   8   0        9.86        3.17      2.61 o 
  15   8   0      127.60      115.58      4.67 o 
  16   8   0        0.05       -1.45      3.06 o 
   1   9   0       26.84       21.82      1.62 o 
   2   9   0       96.12      100.19      1.91 o 
   3   9   0       36.50       41.76      1.98 o 
   4   9   0      128.63      135.49      3.10 o 
   5   9   0       29.56       30.58      1.84 o 
   6   9   0      353.51      324.70      3.71 o 
   7   9   0      147.41      167.79      2.92 o 
   8   9   0      121.63      118.47      3.28 o 
   9   9   0      229.65      201.82      3.93 o 
  10   9   0       23.59       20.93      2.13 o 
  11   9   0        0.01       -1.70      1.70 o 
  12   9   0      436.98      438.93      6.26 o 
  13   9   0       25.16       23.35      2.52 o 
  14   9   0        6.27        2.25      2.83 o 
  15   9   0       63.68       55.37      3.66 o 
  16   9   0       16.45       21.15      5.06 o 
   0  10   0       24.34       42.92      2.96 o 
   1  10   0        3.08       13.57      1.69 o 
   2  10   0       32.36       26.57      1.64 o 
   3  10   0      173.44      153.67      3.14 o 
   4  10   0        0.24        0.18      1.66 o 
   5  10   0       31.30       29.26      1.98 o 
   6  10   0       68.94       39.68      2.17 o 
   7  10   0       12.09        5.49      1.90 o 
   8  10   0      210.44      192.77      3.86 o 
   9  10   0       33.08       15.97      2.10 o 
  10  10   0      150.12      143.28      3.95 o 
  11  10   0      132.60      106.14      3.86 o 
  12  10   0       54.39       51.95      2.45 o 
  13  10   0      152.95      160.42      4.83 o 
  14  10   0        4.53        4.24      2.95 o 
  15  10   0      216.15      238.34      5.84 o 
   1  11   0       27.46       19.73      1.95 o 
   2  11   0      175.67      174.00      3.76 o 
   3  11   0      235.82      230.33      3.93 o 
   4  11   0       94.79       83.68      3.03 o 
   5  11   0      401.14      405.49      5.17 o 
   6  11   0      140.85      144.65      3.63 o 
   7  11   0       23.41       19.87      2.17 o 
   8  11   0      182.45      145.42      3.68 o 
   9  11   0       29.48       24.72      2.37 o 
  10  11   0        0.01       -2.16      2.16 o 
  11  11   0       10.19       15.69      2.48 o 
  12  11   0       37.51       47.81      2.55 o 
  13  11   0       14.65       11.35      3.06 o 
  14  11   0       26.41       17.06      3.22 o 
   0  12   0      503.96      496.72     22.69 o 
   1  12   0      407.99      389.71      5.24 o 
   2  12   0        3.31        2.75      1.98 o 
   3  12   0        5.44        1.81      2.38 o 
   4  12   0       82.29       71.15      4.21 o 
   5  12   0        1.31       -0.18      1.98 o 
   6  12   0       17.33       23.86      2.35 o 
   7  12   0        0.08        0.05      2.13 o 
   8  12   0        1.02        2.27      2.20 o 
   9  12   0      120.73      134.99      3.93 o 
  10  12   0       32.10       26.81      2.64 o 
  11  12   0        0.27       -2.24      2.24 o 
  12  12   0       15.81       10.58      3.06 o 
  13  12   0       25.97       27.03      3.34 o 
   1  13   0       43.59       45.26      2.56 o 
   2  13   0      147.05      165.94      3.78 o 
   3  13   0       56.78       40.27      2.45 o 
   4  13   0        6.46       10.01      2.19 o 
   5  13   0       55.64       44.81      2.63 o 
   6  13   0       41.96       37.47      2.64 o 
   7  13   0       12.70       11.66      2.71 o 
   8  13   0      351.06      340.80      8.05 o 
   9  13   0       21.55       23.31      2.64 o 
  10  13   0       84.70       89.49      4.46 o 
  11  13   0      238.71      271.11      6.01 o 
  12  13   0        9.52        6.85      3.22 o 
   0  14   0       98.19      107.84      5.19 o 
   1  14   0      124.85      158.50      4.00 o 
   2  14   0      115.61      108.06      3.78 o 
   3  14   0        4.74        5.49      2.24 o 
   4  14   0        6.65        8.39      2.41 o 
   5  14   0        0.05       -1.79      2.27 o 
   6  14   0        1.12        1.23      2.35 o 
   7  14   0        4.53       10.66      2.53 o 
   8  14   0       14.93        8.77      2.56 o 
   9  14   0       17.23       21.36      2.76 o 
  10  14   0        0.02       -2.89      2.89 o 
  11  14   0       90.00       97.47      7.23 o 
   1  15   0       24.86       25.87      2.64 o 
   2  15   0       82.32       98.30      3.78 o 
   3  15   0       41.29       38.73      2.78 o 
   4  15   0       99.39       88.30      3.92 o 
   5  15   0        0.34       -0.40      2.42 o 
   6  15   0       46.75       46.61      3.07 o 
   7  15   0        0.57        0.69      2.60 o 
   8  15   0      154.56      190.34      6.17 o 
   9  15   0        6.08        1.54      3.05 o 
   0  16   0        8.83        2.91      3.57 o 
   1  16   0      223.41      238.44      4.84 o 
   2  16   0       82.09       65.10      3.25 o 
   3  16   0       27.78       35.86      3.03 o 
   4  16   0      139.71      152.30      4.30 o 
   5  16   0      172.75      178.28      5.93 o 
   6  16   0      279.58      276.79      5.60 o 
   7  16   0      129.12      141.16      5.15 o 
   1  17   0       14.62       19.09      2.85 o 
   2  17   0        4.45       -1.11      2.67 o 
   3  17   0       88.00       86.19      3.82 o 
 -19   1   1        4.20        0.07      3.57 o 
 -18   1   1      105.01      115.70      7.66 o 
 -17   1   1       17.13       21.84      2.38 o 
 -16   1   1       87.34       95.78      3.46 o 
 -15   1   1       42.20       39.62      2.41 o 
 -14   1   1        0.25       -1.91      1.91 o 
 -13   1   1       85.14       68.36      2.76 o 
 -12   1   1        3.49       10.56      1.79 o 
 -11   1   1      617.57      686.33      6.47 o 
 -10   1   1        1.41       -1.37      1.37 o 
  -9   1   1      137.96      119.15      2.56 o 
  -8   1   1      914.80     1158.55      9.11 o 
  -7   1   1       92.39       75.05      2.05 o 
  -6   1   1      214.21      214.16      2.75 o 
  -5   1   1      546.99      557.96      4.11 o 
  -4   1   1        0.02        7.72      0.61 o 
  -3   1   1    24186.38    23461.61    161.49 o 
  -2   1   1     2371.47     2238.66     11.10 o 
  -1   1   1     5624.34     5057.64     93.27 o 
   0   1   1     1201.90     1206.36     17.53 o 
   1   1   1      214.79      253.52      4.81 o 
   2   1   1      372.91      338.90      1.92 o 
   3   1   1     9116.17     8966.16     44.22 o 
   4   1   1     4269.73     4569.56     20.28 o 
   5   1   1     1682.09     1915.59      9.73 o 
   6   1   1     1014.93      963.22      5.29 o 
   7   1   1     4137.70     4265.44     22.75 o 
   8   1   1     1541.96     1614.60     10.86 o 
   9   1   1       20.64       14.69      1.07 o 
  10   1   1        0.89        1.01      0.96 o 
  11   1   1      100.09      112.02      2.19 o 
  12   1   1      113.12      106.72      2.91 o 
  13   1   1      164.88      176.69      3.84 o 
  14   1   1       56.68       43.39      2.31 o 
  15   1   1       18.16       18.40      2.19 o 
  16   1   1      161.16      163.18      5.72 o 
  17   1   1       39.55       26.20      3.68 o 
  18   1   1        0.51       -0.92      3.25 o 
 -18   2   1        0.01       -1.01      3.48 o 
 -17   2   1        0.67        0.25      2.16 o 
 -16   2   1        1.69        3.40      2.24 o 
 -15   2   1      164.50      186.16      7.14 o 
 -14   2   1        0.66        0.11      2.49 o 
 -13   2   1       94.36       88.20      3.13 o 
 -12   2   1      474.62      443.91      5.16 o 
 -11   2   1      414.88      470.27      5.13 o 
 -10   2   1      384.03      346.66      4.12 o 
  -9   2   1     1042.21     1053.08      8.63 o 
  -8   2   1     1418.65     1542.51     11.74 o 
  -7   2   1      364.90      377.40      3.90 o 
  -6   2   1     3167.92     3399.05     21.46 o 
  -5   2   1        3.68        7.76      0.84 o 
  -4   2   1       10.06       19.28      0.65 o 
  -3   2   1    13799.19    13424.51     62.79 o 
  -2   2   1     1010.10     1045.85      4.64 o 
  -1   2   1       13.73        6.41      0.43 o 
   0   2   1      877.17      840.82      4.34 o 
   1   2   1     1338.55     1426.94      6.68 o 
   2   2   1     1266.83     1237.20      6.23 o 
   3   2   1    25977.74    25403.50    142.79 o 
   4   2   1      968.94     1157.71      6.03 o 
   5   2   1       33.32       47.36      1.29 o 
   6   2   1       96.94       95.50      1.69 o 
   7   2   1      235.97      227.05      2.85 o 
   8   2   1       79.38       93.16      2.27 o 
   9   2   1        2.06        0.88      1.37 o 
  10   2   1       47.53       57.36      2.20 o 
  11   2   1      332.42      327.64      4.08 o 
  12   2   1      189.11      211.70      3.60 o 
  13   2   1      238.25      208.96      3.72 o 
  14   2   1       31.38       27.85      2.24 o 
  15   2   1        7.58        6.17      2.09 o 
  16   2   1        7.50        8.96      3.47 o 
  17   2   1       54.73       58.61      4.07 o 
  18   2   1        5.14        6.77      3.57 o 
 -18   3   1       59.32       54.98      4.50 o 
 -17   3   1        6.48        4.79      2.72 o 
 -16   3   1       12.04       15.84      3.96 o 
 -15   3   1      206.86      207.06      4.19 o 
 -14   3   1       86.87       92.35      3.32 o 
 -13   3   1       65.95       42.51      2.42 o 
 -12   3   1      103.57      101.84      3.12 o 
 -11   3   1      162.28      164.30      3.14 o 
 -10   3   1       42.25       24.13      1.67 o 
  -9   3   1       12.90       13.00      1.48 o 
  -8   3   1       11.05       14.33      1.37 o 
  -7   3   1      372.48      375.07      4.41 o 
  -6   3   1       31.91       71.93      2.21 o 
  -5   3   1     1227.88     1118.58      8.56 o 
  -4   3   1      589.82      706.33      5.09 o 
  -3   3   1        8.18        3.09      0.51 o 
  -2   3   1     3982.55     3836.86     17.10 o 
  -1   3   1    28787.84    28700.98    176.60 o 
   0   3   1    15125.35    14999.21     94.78 o 
   1   3   1     1242.62     1453.18      7.36 o 
   2   3   1      795.52      955.50      5.03 o 
   3   3   1      294.81      284.16      1.99 o 
   4   3   1     2482.11     2409.24     13.93 o 
   5   3   1     1260.95     1101.99      6.86 o 
   6   3   1     1219.08     1472.74      8.99 o 
   7   3   1      735.82      834.97      6.90 o 
   8   3   1      417.70      471.79      4.62 o 
   9   3   1      363.50      403.22      4.33 o 
  10   3   1      321.47      320.46      4.72 o 
  11   3   1       74.52       68.29      3.25 o 
  12   3   1       83.39       77.23      2.67 o 
  13   3   1       22.22       21.49      2.04 o 
  14   3   1       49.22       44.98      2.38 o 
  15   3   1        0.06       -1.37      2.06 o 
  16   3   1        9.00        9.85      3.90 o 
  17   3   1       49.59       47.25      5.78 o 
  18   3   1        8.89        5.64      4.48 o 
 -18   4   1        0.26        3.37      3.57 o 
 -17   4   1       67.12       63.35      3.56 o 
 -16   4   1      133.31      130.39      4.55 o 
 -15   4   1        4.88        5.20      2.02 o 
 -14   4   1       41.82       32.62      4.17 o 
 -13   4   1      291.50      281.44      4.44 o 
 -12   4   1     3007.73     3038.14     22.66 o 
 -11   4   1      680.76      697.25      6.72 o 
 -10   4   1     3079.66     3168.74     23.20 o 
  -9   4   1      348.42      356.54      4.15 o 
  -8   4   1       11.89        6.28      1.19 o 
  -7   4   1     1073.99     1120.98      8.96 o 
  -6   4   1      644.70      631.24      5.53 o 
  -5   4   1     1504.64     1645.75     12.25 o 
  -4   4   1     8301.20     8706.15     50.97 o 
  -3   4   1     4161.33     4423.11     23.62 o 
  -2   4   1        3.04        7.50      0.66 o 
  -1   4   1      719.15      793.99      4.38 o 
   0   4   1     6792.68     6867.94     34.02 o 
   1   4   1     5242.00     5346.75     26.38 o 
   2   4   1       69.21       56.52      1.31 o 
   3   4   1      646.12      657.05      4.40 o 
   4   4   1     1219.42     1619.83     10.60 o 
   5   4   1      235.65      210.92      2.40 o 
   6   4   1      461.57      502.59      4.70 o 
   7   4   1      169.09      229.00      2.71 o 
   8   4   1      659.11      656.71      5.96 o 
   9   4   1        1.51        2.45      1.40 o 
  10   4   1      587.37      563.74      6.72 o 
  11   4   1        4.60        5.45      1.65 o 
  12   4   1       16.06        8.53      1.84 o 
  13   4   1      204.70      156.40      3.71 o 
  14   4   1      139.29      111.31      3.35 o 
  15   4   1       22.50       23.06      2.98 o 
  16   4   1       19.14       18.52      3.90 o 
  17   4   1        1.58        3.27      3.37 o 
  18   4   1       19.92       23.56      3.87 o 
 -18   5   1        7.05       17.77      3.98 o 
 -17   5   1        2.49        3.18      2.84 o 
 -16   5   1       26.11       23.50      2.48 o 
 -15   5   1      191.87      206.84      4.22 o 
 -14   5   1      204.42      184.68      5.22 o 
 -13   5   1      198.81      167.84      3.82 o 
 -12   5   1     1358.20     1301.02     11.13 o 
 -11   5   1     1370.65     1388.04     11.56 o 
 -10   5   1      628.08      597.90      6.04 o 
  -9   5   1      227.28      241.26      4.35 o 
  -8   5   1      121.59      122.81      3.42 o 
  -7   5   1        5.98        9.16      1.37 o 
  -6   5   1       94.51       85.40      1.83 o 
  -5   5   1      205.64      251.38      2.33 o 
  -4   5   1     1098.57     1253.13      8.38 o 
  -3   5   1      221.18      191.00      2.32 o 
  -2   5   1     9617.27     9619.71     60.65 o 
  -1   5   1     1190.45     1208.54      9.11 o 
   0   5   1      314.00      309.31      2.89 o 
   1   5   1      360.37      387.89      3.31 o 
   2   5   1     1423.24     1464.64      9.73 o 
   3   5   1      904.22      951.02      6.70 o 
   4   5   1      164.50      168.43      2.46 o 
   5   5   1     1482.64     1646.49     12.36 o 
   6   5   1       39.14       44.38      2.59 o 
   7   5   1       58.02       52.83      2.94 o 
   8   5   1      498.73      591.31      5.04 o 
   9   5   1       35.77       41.72      1.87 o 
  10   5   1      175.69      166.00      3.32 o 
  11   5   1      103.78      115.21      3.06 o 
  12   5   1      355.23      327.59      4.66 o 
  13   5   1      116.60      107.76      4.59 o 
  14   5   1       48.79       55.04      2.60 o 
  15   5   1       16.60       12.11      2.61 o 
  16   5   1        0.04        0.13      3.25 o 
  17   5   1       37.85       41.51      4.19 o 
 -17   6   1       67.46       62.87      3.61 o 
 -16   6   1       45.51       36.81      3.22 o 
 -15   6   1        0.37       -0.71      2.09 o 
 -14   6   1      310.38      311.16      5.59 o 
 -13   6   1      367.87      376.69      5.27 o 
 -12   6   1      245.36      226.58      4.18 o 
 -11   6   1      384.27      370.17      4.91 o 
 -10   6   1      372.59      374.69      6.74 o 
  -9   6   1       47.58       37.19      1.91 o 
  -8   6   1      118.28       98.18      2.19 o 
  -7   6   1      545.88      539.62      5.05 o 
  -6   6   1        8.51        9.08      0.86 o 
  -5   6   1        2.76        4.19      1.07 o 
  -4   6   1      271.12      381.87      3.51 o 
  -3   6   1     3701.81     3858.86     24.36 o 
  -2   6   1      620.09      793.21      5.77 o 
  -1   6   1     1505.60     1500.63     11.27 o 
   0   6   1       48.03       25.54      1.61 o 
   1   6   1      139.67      152.88      2.45 o 
   2   6   1      426.28      593.01      5.24 o 
   3   6   1     1509.45     1591.81     11.96 o 
   4   6   1      260.98      286.60      3.43 o 
   5   6   1      112.19       66.05      2.16 o 
   6   6   1       67.42       69.45      1.39 o 
   7   6   1      140.09      160.27      2.95 o 
   8   6   1      181.53      168.64      3.11 o 
   9   6   1        4.87        6.58      1.42 o 
  10   6   1      264.64      251.51      3.83 o 
  11   6   1      860.18      866.30      8.13 o 
  12   6   1      916.93      940.58      8.74 o 
  13   6   1      356.05      375.08      5.05 o 
  14   6   1       24.69       22.02      3.21 o 
  15   6   1       44.89       46.90      3.16 o 
  16   6   1       37.62       42.12      3.88 o 
  17   6   1        8.71        8.17      3.57 o 
 -17   7   1        1.53       -2.84      2.84 o 
 -16   7   1       69.00       72.73      3.78 o 
 -15   7   1       25.85       23.45      2.55 o 
 -14   7   1        0.46        1.69      2.16 o 
 -13   7   1     1232.11     1203.52     10.80 o 
 -12   7   1      367.40      382.06      5.31 o 
 -11   7   1      471.61      487.90      5.38 o 
 -10   7   1       81.84       84.52      4.20 o 
  -9   7   1       19.84       21.82      1.45 o 
  -8   7   1      201.42      190.90      3.83 o 
  -7   7   1        0.55        1.03      1.02 o 
  -6   7   1       71.19       41.75      1.83 o 
  -5   7   1     1407.86     1296.76      9.26 o 
  -4   7   1      196.09      126.61      2.25 o 
  -3   7   1      146.61       86.12      1.64 o 
  -2   7   1      803.98      943.61      6.84 o 
  -1   7   1     1738.07     1842.17     13.80 o 
   0   7   1      647.15      699.52      6.18 o 
   1   7   1        3.72        8.45      1.22 o 
   2   7   1      203.31      178.10      2.75 o 
   3   7   1      131.65       85.42      3.00 o 
   4   7   1      821.10      856.81      7.26 o 
   5   7   1       76.30       69.56      2.63 o 
   6   7   1      252.62      242.12      2.86 o 
   7   7   1       62.96       55.23      2.57 o 
   8   7   1      221.12      230.67      2.83 o 
   9   7   1      279.37      242.41      3.97 o 
  10   7   1       17.63       25.90      1.80 o 
  11   7   1      768.46      812.66      7.91 o 
  12   7   1     3844.07     3859.20     42.14 o 
  13   7   1       13.51       14.30      2.23 o 
  14   7   1       54.53       67.29      4.35 o 
  15   7   1        4.92        3.28      2.67 o 
  16   7   1        5.43        1.72      5.35 o 
  17   7   1        5.82        5.17      3.90 o 
 -16   8   1       15.33       10.23      3.06 o 
 -15   8   1       31.33       20.07      2.96 o 
 -14   8   1       74.38       62.15      2.96 o 
 -13   8   1       23.64       15.13      2.31 o 
 -12   8   1        0.79        2.10      1.82 o 
 -11   8   1      318.60      320.02      4.34 o 
 -10   8   1        9.13       11.97      2.76 o 
  -9   8   1       33.48       20.77      1.44 o 
  -8   8   1      257.59      275.55      4.15 o 
  -7   8   1        2.88        9.50      1.53 o 
  -6   8   1      785.43      914.42      7.16 o 
  -5   8   1      449.10      452.86      4.34 o 
  -4   8   1     1158.82     1314.33     10.59 o 
  -3   8   1        8.31       17.93      1.19 o 
  -2   8   1        2.57       -0.12      1.29 o 
  -1   8   1     2548.22     2730.39     19.95 o 
   0   8   1       19.15       19.86      1.51 o 
   1   8   1      220.90      225.21      3.29 o 
   2   8   1       71.91       71.55      2.53 o 
   3   8   1       89.36       89.30      2.51 o 
   4   8   1        8.79        4.83      1.37 o 
   5   8   1       52.49       37.53      1.79 o 
   6   8   1       45.16       47.84      1.73 o 
   7   8   1       42.03       31.47      1.50 o 
   8   8   1      963.44      918.05      8.24 o 
   9   8   1      424.85      366.23      4.80 o 
  10   8   1      732.53      676.39      7.65 o 
  11   8   1        1.42       -0.58      2.25 o 
  12   8   1      295.24      320.18      6.13 o 
  13   8   1       22.38       22.82      2.78 o 
  14   8   1        9.30       12.70      2.78 o 
  15   8   1       10.72        9.32      2.89 o 
  16   8   1      103.85       99.94      5.52 o 
 -16   9   1       13.53       13.62      3.09 o 
 -15   9   1        0.49        1.73      2.84 o 
 -14   9   1       18.87       26.03      2.56 o 
 -13   9   1        0.27        2.51      2.06 o 
 -12   9   1       21.09       33.71      2.27 o 
 -11   9   1       10.36        5.07      2.13 o 
 -10   9   1       28.42       24.52      2.20 o 
  -9   9   1      246.81      222.32      3.93 o 
  -8   9   1      162.99      141.75      3.35 o 
  -7   9   1      429.99      400.19      4.31 o 
  -6   9   1       38.83       30.14      1.95 o 
  -5   9   1       91.19       86.07      2.93 o 
  -4   9   1        0.49        0.22      1.45 o 
  -3   9   1      212.94      197.66      3.25 o 
  -2   9   1       43.50       66.64      1.87 o 
  -1   9   1       24.78       14.75      1.55 o 
   0   9   1      836.10      899.38      7.84 o 
   1   9   1       77.74       83.35      2.59 o 
   2   9   1        0.86        1.96      1.37 o 
   3   9   1        0.19       -1.79      1.79 o 
   4   9   1       14.21       16.07      1.73 o 
   5   9   1       90.04       68.34      2.50 o 
   6   9   1      689.35      733.68      8.06 o 
   7   9   1       36.30       44.09      1.96 o 
   8   9   1      337.20      287.67      4.37 o 
   9   9   1       15.50       14.29      2.09 o 
  10   9   1      255.02      245.95      5.44 o 
  11   9   1       25.17       25.54      2.06 o 
  12   9   1       22.38       28.36      2.19 o 
  13   9   1       49.26       49.03      3.21 o 
  14   9   1       36.35       38.03      3.65 o 
  15   9   1       38.28       40.90      4.19 o 
 -15  10   1        3.65        2.97      2.95 o 
 -14  10   1      180.87      172.27      6.68 o 
 -13  10   1       23.25       24.54      2.38 o 
 -12  10   1       25.48       26.17      3.57 o 
 -11  10   1       47.36       56.03      2.67 o 
 -10  10   1       29.62       34.59      2.45 o 
  -9  10   1        0.57       -1.65      1.95 o 
  -8  10   1        0.90        0.49      1.91 o 
  -7  10   1      547.20      486.15      5.67 o 
  -6  10   1      259.02      262.61      4.15 o 
  -5  10   1      337.45      345.49      4.55 o 
  -4  10   1       56.44       56.03      3.55 o 
  -3  10   1       79.78       96.25      3.01 o 
  -2  10   1        0.20        1.26      1.17 o 
  -1  10   1      102.11      100.96      2.88 o 
   0  10   1       53.61       51.81      3.76 o 
   1  10   1      364.25      341.64      4.44 o 
   2  10   1      185.04      170.48      3.34 o 
   3  10   1        0.12        1.16      1.60 o 
   4  10   1        0.04       -0.24      1.79 o 
   5  10   1      116.66      104.63      2.99 o 
   6  10   1      217.74      209.59      3.75 o 
   7  10   1       42.94       53.90      2.37 o 
   8  10   1      182.58      156.11      3.72 o 
   9  10   1        1.14       -1.95      1.95 o 
  10  10   1       14.24       15.38      2.20 o 
  11  10   1      118.62      122.57      3.30 o 
  12  10   1      139.46      162.61      4.83 o 
  13  10   1      209.43      238.79      5.61 o 
  14  10   1        0.00       -0.46      2.78 o 
  15  10   1      114.30      130.24      7.23 o 
 -14  11   1        5.41        2.32      3.00 o 
 -13  11   1      163.00      149.99      5.39 o 
 -12  11   1      111.53      132.04      4.28 o 
 -11  11   1       82.87       76.40      3.10 o 
 -10  11   1       20.04       21.86      2.41 o 
  -9  11   1       32.55       25.65      2.46 o 
  -8  11   1        0.44       -1.98      1.98 o 
  -7  11   1        7.18        9.43      2.02 o 
  -6  11   1       26.27       26.33      2.16 o 
  -5  11   1        6.03        4.66      1.87 o 
  -4  11   1       12.15       11.04      2.09 o 
  -3  11   1       82.37       82.95      2.96 o 
  -2  11   1       55.94       54.52      1.91 o 
  -1  11   1      291.33      259.81      4.08 o 
   0  11   1      128.82      124.19      3.24 o 
   1  11   1       52.89       61.31      3.00 o 
   2  11   1       38.27       35.86      2.09 o 
   3  11   1        7.86       11.84      1.87 o 
   4  11   1      162.15      170.69      4.34 o 
   5  11   1      289.64      298.85      4.92 o 
   6  11   1      309.36      308.07      4.57 o 
   7  11   1      114.01      123.22      3.58 o 
   8  11   1      139.35      156.65      3.68 o 
   9  11   1       26.45       29.15      2.41 o 
  10  11   1       58.16       51.82      2.74 o 
  11  11   1       87.80       75.66      3.11 o 
  12  11   1       25.32       27.90      3.16 o 
  13  11   1       11.40       14.02      3.00 o 
  14  11   1        9.89       10.71      3.09 o 
 -13  12   1       29.61       24.13      3.26 o 
 -12  12   1       18.02       24.64      2.82 o 
 -11  12   1        7.08        4.60      2.42 o 
 -10  12   1       44.00       54.28      3.69 o 
  -9  12   1      114.05      124.62      3.93 o 
  -8  12   1       21.90       19.58      2.42 o 
  -7  12   1       98.85       68.05      2.82 o 
  -6  12   1        0.30        1.42      1.98 o 
  -5  12   1       47.45       50.77      3.59 o 
  -4  12   1        2.81        7.95      2.02 o 
  -3  12   1       77.66       88.33      4.04 o 
  -2  12   1       70.09       68.05      2.08 o 
  -1  12   1      197.91      186.83      4.59 o 
   0  12   1     1382.82     1405.13     11.96 o 
   1  12   1      208.01      210.47      4.01 o 
   2  12   1      161.69      171.75      3.97 o 
   3  12   1      109.12      105.94      3.76 o 
   4  12   1      209.60      189.09      3.79 o 
   5  12   1       97.89       87.44      3.13 o 
   6  12   1       59.81       54.34      2.62 o 
   7  12   1      337.65      344.22      5.16 o 
   8  12   1        9.46       10.54      2.35 o 
   9  12   1       70.13       53.78      2.82 o 
  10  12   1        1.36        1.58      2.33 o 
  11  12   1      108.98       95.15      4.23 o 
  12  12   1       24.98       24.24      3.26 o 
  13  12   1       11.16       10.74      3.21 o 
 -12  13   1        9.22        6.20      3.04 o 
 -11  13   1       71.09       74.50      4.32 o 
 -10  13   1        1.31       -2.19      2.53 o 
  -9  13   1        2.58        0.92      2.38 o 
  -8  13   1       70.11       82.39      3.96 o 
  -7  13   1       52.18       55.23      2.82 o 
  -6  13   1       20.29       19.14      2.42 o 
  -5  13   1        2.42        1.23      2.06 o 
  -4  13   1      102.10       96.37      3.36 o 
  -3  13   1        6.53        3.44      2.09 o 
  -2  13   1        9.97        7.86      2.16 o 
  -1  13   1       18.83       15.96      2.24 o 
   0  13   1      179.86      183.95      4.26 o 
   1  13   1       14.47        9.01      2.19 o 
   2  13   1        0.53        0.63      2.13 o 
   3  13   1       50.59       44.16      2.53 o 
   4  13   1        6.09        7.45      2.20 o 
   5  13   1      214.03      221.77      4.44 o 
   6  13   1      110.70      126.22      3.86 o 
   7  13   1      288.70      323.91      5.31 o 
   8  13   1       76.97       84.21      3.27 o 
   9  13   1       13.17       12.51      2.48 o 
  10  13   1       41.69       46.37      3.48 o 
  11  13   1       68.18       70.89      4.85 o 
  12  13   1        0.01        3.37      4.18 o 
 -11  14   1       23.40       21.08      3.33 o 
 -10  14   1       31.96       44.52      3.13 o 
  -9  14   1       43.96       44.41      2.93 o 
  -8  14   1        8.58        4.63      2.45 o 
  -7  14   1       48.30       46.68      2.88 o 
  -6  14   1        8.94        6.81      2.38 o 
  -5  14   1       26.42       24.21      2.86 o 
  -4  14   1       67.17       67.82      3.00 o 
  -3  14   1        4.15       -0.38      2.50 o 
  -2  14   1       81.36       55.72      2.78 o 
  -1  14   1       52.59       49.46      2.77 o 
   0  14   1      230.29      219.55      4.36 o 
   1  14   1      909.98      922.17      9.11 o 
   2  14   1      205.87      214.56      5.51 o 
   3  14   1       84.32       80.14      3.23 o 
   4  14   1        0.00       -2.13      2.13 o 
   5  14   1       13.31        8.88      2.42 o 
   6  14   1        6.65        5.17      2.35 o 
   7  14   1       30.19       31.80      3.92 o 
   8  14   1        2.15        4.18      2.96 o 
   9  14   1       45.87       42.81      3.54 o 
  10  14   1       13.26       18.86      3.16 o 
  -9  15   1       66.44       65.83      3.46 o 
  -8  15   1        1.13       -0.58      2.63 o 
  -7  15   1        0.08        4.02      2.53 o 
  -6  15   1        6.56        9.60      3.34 o 
  -5  15   1        1.91        5.07      2.35 o 
  -4  15   1        4.84        2.62      3.38 o 
  -3  15   1       13.14        5.14      2.35 o 
  -2  15   1       21.48       21.11      2.63 o 
  -1  15   1       53.09       47.16      2.89 o 
   0  15   1       84.71       96.96      3.86 o 
   1  15   1       34.84       41.92      2.82 o 
   2  15   1       69.22       73.20      3.18 o 
   3  15   1       22.01       24.35      2.67 o 
   4  15   1       67.83       82.59      3.43 o 
   5  15   1       53.82       58.77      3.14 o 
   6  15   1       21.81       20.34      2.77 o 
   7  15   1       51.95       53.47      3.14 o 
   8  15   1      175.63      188.00      5.67 o 
   9  15   1       28.15       21.02      3.39 o 
  -7  16   1      210.10      226.62      5.27 o 
  -6  16   1      230.74      258.68      5.30 o 
  -5  16   1        2.11        2.46      2.75 o 
  -4  16   1        0.85       -1.84      2.56 o 
  -3  16   1        1.34       -1.17      2.53 o 
  -2  16   1        0.14        0.13      2.48 o 
  -1  16   1        1.61       -1.15      2.52 o 
   0  16   1       49.27       47.23      3.10 o 
   1  16   1       72.44       68.17      3.28 o 
   2  16   1        1.28       -1.27      2.47 o 
   3  16   1      127.55      133.29      4.22 o 
   4  16   1       13.41        8.78      3.17 o 
   5  16   1       38.81       47.20      3.11 o 
   6  16   1        7.09       14.33      3.45 o 
  -3  17   1       79.10       94.67      5.22 o 
  -2  17   1        1.07       -0.25      2.71 o 
  -1  17   1        7.05       -2.67      2.67 o 
   0  17   1        0.82       -3.00      3.00 o 
   1  17   1       15.83       18.40      2.85 o 
   2  17   1       29.95       31.14      3.46 o 
 -19   0   2      182.23      229.54     10.12 o 
 -18   0   2      112.25      133.40      5.41 o 
 -17   0   2       53.87       48.70      3.98 o 
 -16   0   2       27.24       33.99      4.48 o 
 -15   0   2      344.12      312.61      7.66 o 
 -14   0   2      370.46      335.18      6.85 o 
 -13   0   2        3.94       20.96      2.96 o 
 -12   0   2        9.23       16.61      4.63 o 
 -11   0   2      465.22      433.95      6.95 o 
 -10   0   2       23.16       17.06      2.04 o 
  -9   0   2      249.12      289.98      4.91 o 
  -8   0   2      250.46      304.81      5.01 o 
  -7   0   2     1940.37     1789.77     18.81 o 
  -6   0   2     3196.20     3904.96     38.84 o 
  -5   0   2     1548.64     1506.32     11.02 o 
  -4   0   2     2874.82     2941.61     18.36 o 
  -2   0   2       66.32       70.31      0.95 o 
   1   0   2     8690.29     8906.93     85.86 o 
   2   0   2      415.17      379.20      2.72 o 
   3   0   2     1000.09     1020.36      6.16 o 
   4   0   2       10.97       11.48      0.67 o 
   5   0   2     2678.92     2981.99     21.15 o 
   6   0   2     8624.97     8642.28     61.28 o 
   7   0   2     8806.24     9050.69     63.98 o 
   8   0   2      155.10      124.16      4.53 o 
   9   0   2       89.50       75.42      4.90 o 
  10   0   2      129.38      108.64      3.19 o 
  11   0   2       60.90       79.10      3.99 o 
  12   0   2      537.31      529.39      7.76 o 
  13   0   2        0.81        7.66      2.55 o 
  14   0   2      110.36      126.86      6.07 o 
  15   0   2      639.07      641.21     13.88 o 
  16   0   2        3.65        8.67      4.34 o 
  17   0   2        0.04       -0.58      4.63 o 
  18   0   2        1.30        4.63      4.91 o 
 -19   1   2       51.77       59.63      4.80 o 
 -18   1   2       10.53       12.12      2.53 o 
 -17   1   2        8.44        7.59      2.38 o 
 -16   1   2       72.87       84.45      3.41 o 
 -15   1   2        4.92        1.23      1.98 o 
 -14   1   2        0.88       -0.71      1.98 o 
 -13   1   2      129.82      136.70      3.32 o 
 -12   1   2      351.04      360.39      4.62 o 
 -11   1   2      147.04      134.44      2.98 o 
 -10   1   2      225.00      183.79      3.14 o 
  -9   1   2     1766.78     1716.32     13.08 o 
  -8   1   2       90.50      107.62      2.27 o 
  -7   1   2      637.79      671.48      5.78 o 
  -6   1   2     1688.86     1654.06     12.18 o 
  -5   1   2     4930.00     4566.83     28.49 o 
  -4   1   2      274.80      264.83      1.84 o 
  -3   1   2    13281.52    12944.88     63.82 o 
  -2   1   2      866.03      746.65      3.76 o 
  -1   1   2      333.18      236.54      1.31 o 
   0   1   2      479.87      450.08      2.03 o 
   2   1   2        0.01        9.83      0.41 o 
   3   1   2      591.25      580.89      2.71 o 
   4   1   2     3645.96     3752.45     15.88 o 
   5   1   2      609.35      652.63      3.70 o 
   6   1   2        0.47       13.72      0.74 o 
   7   1   2       72.48       44.83      1.28 o 
   8   1   2        0.46        2.91      0.82 o 
   9   1   2     2289.76     2264.16     13.76 o 
  10   1   2       23.19       23.54      1.31 o 
  11   1   2      127.09      110.11      2.73 o 
  12   1   2        6.62        4.36      1.61 o 
  13   1   2      226.57      175.32      3.50 o 
  14   1   2      130.12       96.77      3.21 o 
  15   1   2       62.57       81.47      4.70 o 
  16   1   2        0.02       -2.96      2.96 o 
  17   1   2        2.36        5.64      3.27 o 
  18   1   2        0.09        1.12      5.93 o 
 -19   2   2        3.43       11.56      3.88 o 
 -18   2   2       89.48       97.13      4.37 o 
 -17   2   2      104.54      107.70      3.79 o 
 -16   2   2        1.01       -2.16      2.16 o 
 -15   2   2       12.22       15.15      2.24 o 
 -14   2   2      364.28      383.82      5.16 o 
 -13   2   2     1778.17     1686.00     13.69 o 
 -12   2   2      885.89      937.21      8.46 o 
 -11   2   2       72.77       84.15      3.71 o 
 -10   2   2      235.03      246.15      3.50 o 
  -9   2   2      102.59       90.96      2.31 o 
  -8   2   2      324.23      383.76      4.08 o 
  -7   2   2       66.77       84.23      2.02 o 
  -6   2   2       28.63       39.01      2.66 o 
  -5   2   2      854.08      866.78      6.83 o 
  -4   2   2     8697.77     8471.20     42.28 o 
  -3   2   2     2131.05     2013.75      9.15 o 
  -2   2   2     3061.48     3290.29     13.91 o 
  -1   2   2      673.76      751.80      3.40 o 
   0   2   2     3168.15     3239.55     13.99 o 
   1   2   2    29074.01    27613.20    378.42 o 
   2   2   2     9350.47     9819.99     45.95 o 
   3   2   2     3760.45     3874.66     18.13 o 
   4   2   2    13715.03    13550.67     67.20 o 
   5   2   2     1700.06     1678.97      9.91 o 
   6   2   2     1346.59     1403.12      8.54 o 
   7   2   2     1218.93     1307.01      8.17 o 
   8   2   2        0.07        6.03      1.19 o 
   9   2   2        1.12        0.35      1.19 o 
  10   2   2       73.42       57.53      2.18 o 
  11   2   2       25.64       32.56      1.80 o 
  12   2   2      510.13      483.19      5.31 o 
  13   2   2       62.81       62.09      2.48 o 
  14   2   2        8.93       18.33      2.02 o 
  15   2   2      268.54      241.54      6.13 o 
  16   2   2        1.95        1.59      3.16 o 
  17   2   2        1.51       -1.93      5.06 o 
  18   2   2        0.83        1.31      3.37 o 
 -18   3   2        0.87        2.89      2.95 o 
 -17   3   2        0.38        0.80      2.31 o 
 -16   3   2        2.63       -0.63      2.08 o 
 -15   3   2      207.98      209.69      4.11 o 
 -14   3   2      396.80      374.74      6.43 o 
 -13   3   2      166.20      141.48      3.61 o 
 -12   3   2      468.23      407.48      5.09 o 
 -11   3   2      860.24      830.50      7.66 o 
 -10   3   2       23.39       25.88      1.96 o 
  -9   3   2     1113.36     1161.13      9.47 o 
  -8   3   2        6.90        9.12      0.99 o 
  -7   3   2      254.80      275.03      2.56 o 
  -6   3   2        0.00       12.72      0.93 o 
  -5   3   2      946.93      951.51      6.70 o 
  -4   3   2      170.96      101.75      1.44 o 
  -3   3   2     3705.94     4151.02     17.59 o 
  -2   3   2      841.09      757.37      3.56 o 
  -1   3   2    16395.14    16228.26     75.78 o 
   1   3   2    28241.68    28085.60    228.86 o 
   2   3   2      291.54      285.55      1.77 o 
   3   3   2     2773.83     2649.48     14.03 o 
   4   3   2       44.73       85.03      1.45 o 
   5   3   2      262.36      239.46      1.83 o 
   6   3   2      357.55      489.53      3.98 o 
   7   3   2      227.81      151.81      2.45 o 
   8   3   2       26.32       36.58      1.51 o 
   9   3   2      130.44      108.74      2.48 o 
  10   3   2      264.19      275.78      3.68 o 
  11   3   2        0.67        0.01      1.43 o 
  12   3   2      108.21       92.91      2.87 o 
  13   3   2       41.48       52.37      3.30 o 
  14   3   2       44.41       29.80      2.24 o 
  15   3   2       15.02       15.95      4.91 o 
  16   3   2        0.63        5.84      3.16 o 
  17   3   2       16.10       12.98      3.57 o 
  18   3   2       45.46       44.72      4.29 o 
 -18   4   2        6.03        4.31      2.83 o 
 -17   4   2       39.95       32.84      2.66 o 
 -16   4   2       15.21       20.45      2.61 o 
 -15   4   2       24.28       12.47      2.19 o 
 -14   4   2        4.75        1.93      3.96 o 
 -13   4   2      263.44      236.39      4.14 o 
 -12   4   2     2914.12     2852.28     21.50 o 
 -11   4   2     2045.31     2079.00     19.49 o 
 -10   4   2     1026.76     1070.60      9.14 o 
  -9   4   2       55.23       48.72      1.72 o 
  -8   4   2      535.73      506.04      4.47 o 
  -7   4   2     1839.12     1674.08     12.72 o 
  -6   4   2      568.36      481.00      5.31 o 
  -5   4   2     1302.27     1413.51      9.51 o 
  -4   4   2     2153.40     2253.55     13.31 o 
  -3   4   2     6653.89     6688.73     35.84 o 
  -2   4   2     5187.84     5088.03     25.28 o 
  -1   4   2      416.82      462.54      3.10 o 
   0   4   2     8228.16     8418.67     42.35 o 
   1   4   2     2049.86     2058.94     10.33 o 
   2   4   2        3.28        7.61      1.28 o 
   3   4   2     1553.16     1580.12      9.40 o 
   4   4   2      497.50      444.95      3.67 o 
   5   4   2      107.65      146.24      1.98 o 
   6   4   2      383.64      300.76      2.71 o 
   7   4   2      431.52      421.38      3.74 o 
   8   4   2      147.46      119.04      3.25 o 
   9   4   2      354.49      413.51      4.44 o 
  10   4   2       19.34       25.51      1.69 o 
  11   4   2      180.81      205.81      3.35 o 
  12   4   2        0.03        1.97      2.42 o 
  13   4   2        6.09        5.01      1.90 o 
  14   4   2       94.68       79.69      3.66 o 
  15   4   2        1.96        2.71      2.96 o 
  16   4   2      199.51      194.24      6.03 o 
  17   4   2        1.40        0.19      3.37 o 
 -18   5   2       11.02        7.47      2.95 o 
 -17   5   2        2.13        0.17      2.38 o 
 -16   5   2       86.48       86.60      4.34 o 
 -15   5   2      148.44      144.88      6.18 o 
 -14   5   2        1.33       -0.94      2.69 o 
 -13   5   2      368.22      382.37      5.23 o 
 -12   5   2      176.12      177.97      4.34 o 
 -11   5   2       38.22       37.88      2.31 o 
 -10   5   2      199.38      192.54      5.06 o 
  -9   5   2     1134.12     1063.71      8.04 o 
  -8   5   2       35.48       20.11      1.54 o 
  -7   5   2        0.62       12.79      1.17 o 
  -6   5   2      703.47      781.47      5.86 o 
  -5   5   2       47.57       27.98      1.27 o 
  -4   5   2     1586.47     1582.48      9.67 o 
  -3   5   2     4402.09     4206.25     24.29 o 
  -2   5   2     1956.46     1759.35     10.59 o 
  -1   5   2     1568.73     1746.33     10.53 o 
   0   5   2       32.00       51.17      1.56 o 
   1   5   2       16.57       26.55      1.31 o 
   2   5   2      214.18      240.00      2.48 o 
   3   5   2       38.96       46.43      1.83 o 
   4   5   2       18.19        8.49      0.93 o 
   5   5   2        4.97        8.36      1.14 o 
   6   5   2       15.13       21.73      1.33 o 
   7   5   2      358.46      370.61      3.56 o 
   8   5   2        0.02        0.59      1.13 o 
   9   5   2       14.06        9.12      1.51 o 
  10   5   2       49.85       43.30      1.98 o 
  11   5   2        7.82        7.36      1.76 o 
  12   5   2      657.47      621.31      6.43 o 
  13   5   2       12.07       10.52      1.97 o 
  14   5   2        0.00        0.44      2.44 o 
  15   5   2      199.36      182.33      5.72 o 
  16   5   2       98.89      112.53      5.41 o 
  17   5   2       11.45       16.34      3.78 o 
 -18   6   2        6.15        1.90      3.06 o 
 -17   6   2        0.79       -0.80      2.89 o 
 -16   6   2       14.56       20.53      2.53 o 
 -15   6   2        2.39       -1.64      2.16 o 
 -14   6   2      115.11      116.05      3.65 o 
 -13   6   2      226.21      245.20      4.33 o 
 -12   6   2       38.71       42.72      2.45 o 
 -11   6   2        0.05       -2.66      3.21 o 
 -10   6   2       67.89       57.26      2.22 o 
  -9   6   2       23.65       29.78      1.59 o 
  -8   6   2       47.18       34.19      1.50 o 
  -7   6   2      508.99      545.85      4.68 o 
  -6   6   2      367.58      474.81      4.15 o 
  -5   6   2     1630.31     1613.19     11.07 o 
  -4   6   2     2960.78     3082.87     19.98 o 
  -3   6   2      412.24      405.83      3.28 o 
  -2   6   2      899.50      941.98      6.15 o 
  -1   6   2       10.63        6.61      1.19 o 
   0   6   2     2995.15     3008.35     21.43 o 
   1   6   2      533.95      520.49      4.77 o 
   2   6   2      155.50      143.45      2.45 o 
   3   6   2       49.20       27.42      1.37 o 
   4   6   2        0.52        3.53      1.19 o 
   5   6   2      153.03      188.19      2.85 o 
   6   6   2      663.41      631.82      5.78 o 
   7   6   2      190.93      208.81      3.11 o 
   8   6   2       49.53       52.11      1.91 o 
   9   6   2     1387.70     1401.12     10.08 o 
  10   6   2       96.33      105.71      3.00 o 
  11   6   2      701.04      673.28      8.34 o 
  12   6   2      397.64      409.03      6.47 o 
  13   6   2       56.15       59.67      3.57 o 
  14   6   2      309.13      304.54      7.81 o 
  15   6   2       16.65       20.53      3.57 o 
  16   6   2       13.76       13.23      3.46 o 
  17   6   2      115.87      113.72      5.41 o 
 -17   7   2        1.83       -1.11      2.95 o 
 -16   7   2        0.80       -1.73      2.37 o 
 -15   7   2      214.33      208.06      4.46 o 
 -14   7   2        0.02        0.51      2.17 o 
 -13   7   2       20.65       28.42      2.38 o 
 -12   7   2      148.43      151.51      3.24 o 
 -11   7   2       78.80       78.34      2.35 o 
 -10   7   2      108.82      103.83      2.95 o 
  -9   7   2       45.11       47.27      1.98 o 
  -8   7   2      197.50      240.84      3.10 o 
  -7   7   2      913.94     1005.15      7.52 o 
  -6   7   2     4211.02     4288.75     27.63 o 
  -5   7   2      390.27      378.81      3.74 o 
  -4   7   2      468.06      428.42      5.43 o 
  -3   7   2     1359.53     1422.63      9.76 o 
  -2   7   2      575.61      613.09      5.99 o 
  -1   7   2      371.16      281.10      3.46 o 
   0   7   2      209.15      203.19      3.00 o 
   1   7   2      381.27      448.12      5.01 o 
   2   7   2      291.93      257.62      3.28 o 
   3   7   2     1260.20     1293.55     10.15 o 
   4   7   2      264.17      277.33      3.39 o 
   5   7   2     1425.23     1394.45     10.95 o 
   6   7   2       34.81       43.50      1.80 o 
   7   7   2      132.28      126.47      2.22 o 
   8   7   2      922.06      942.93      8.24 o 
   9   7   2        1.13       -0.40      1.43 o 
  10   7   2        8.95        5.78      1.65 o 
  11   7   2       12.30       14.60      2.06 o 
  12   7   2       27.42       29.74      2.26 o 
  13   7   2        4.69        8.30      2.56 o 
  14   7   2       98.60       87.04      3.86 o 
  15   7   2      131.46      115.37      5.41 o 
  16   7   2        5.42        0.58      5.78 o 
 -17   8   2       17.61       24.43      3.44 o 
 -16   8   2       22.31       25.60      3.28 o 
 -15   8   2       91.05       98.90      5.34 o 
 -14   8   2      114.75      140.17      4.04 o 
 -13   8   2        2.30        3.04      2.20 o 
 -12   8   2       55.31       63.35      2.53 o 
 -11   8   2      280.28      261.13      4.35 o 
 -10   8   2       45.68       45.07      2.40 o 
  -9   8   2      211.44      230.51      3.20 o 
  -8   8   2      159.28      184.66      3.46 o 
  -7   8   2        2.58        2.52      1.28 o 
  -6   8   2      143.25      129.00      3.23 o 
  -5   8   2      163.61      146.41      2.96 o 
  -4   8   2     2199.11     2250.49     16.91 o 
  -3   8   2       85.38       76.60      1.87 o 
  -2   8   2     1082.74     1191.63      8.50 o 
  -1   8   2       59.39       63.16      2.92 o 
   0   8   2     1074.25     1107.75      9.03 o 
   1   8   2      392.31      388.76      4.30 o 
   2   8   2      776.88      778.00      6.86 o 
   3   8   2        0.10       -0.50      1.33 o 
   4   8   2      311.41      358.61      5.34 o 
   5   8   2      522.54      477.46      6.85 o 
   6   8   2      115.01       96.55      3.46 o 
   7   8   2       96.11       71.78      2.14 o 
   8   8   2      244.27      215.05      3.61 o 
   9   8   2      230.37      240.69      6.00 o 
  10   8   2      186.78      181.74      3.81 o 
  11   8   2       88.37       73.69      3.70 o 
  12   8   2        2.47        4.01      2.37 o 
  13   8   2       52.67       37.64      3.80 o 
  14   8   2      224.63      208.88      5.11 o 
  15   8   2        7.89       11.18      3.66 o 
  16   8   2        8.01        6.61      3.66 o 
 -16   9   2       11.29        9.23      3.16 o 
 -15   9   2        1.34        0.51      2.46 o 
 -14   9   2       33.13       43.92      2.82 o 
 -13   9   2      234.06      222.05      3.97 o 
 -12   9   2       57.70       51.88      2.73 o 
 -11   9   2      121.57      116.65      3.70 o 
 -10   9   2      197.55      186.25      3.92 o 
  -9   9   2       16.18       14.01      2.02 o 
  -8   9   2        0.42        1.73      1.84 o 
  -7   9   2      150.15      136.37      3.40 o 
  -6   9   2       17.67       19.17      1.77 o 
  -5   9   2      135.56      139.74      3.10 o 
  -4   9   2      419.11      391.81      4.66 o 
  -3   9   2       38.06       21.86      1.28 o 
  -2   9   2       97.95       82.27      2.05 o 
  -1   9   2        6.45        5.44      1.51 o 
   0   9   2      243.61      273.98      3.86 o 
   1   9   2     2160.70     2234.01     16.80 o 
   2   9   2       91.76       82.93      2.56 o 
   3   9   2      190.53      200.73      3.89 o 
   4   9   2      135.56      131.56      2.89 o 
   5   9   2      380.94      431.80      4.91 o 
   6   9   2      286.31      272.32      3.97 o 
   7   9   2        0.32       -1.69      1.69 o 
   8   9   2        4.11       -0.53      1.80 o 
   9   9   2      292.68      280.38      7.38 o 
  10   9   2        4.81        4.83      1.83 o 
  11   9   2       62.79       61.23      2.38 o 
  12   9   2      157.41      156.05      4.50 o 
  13   9   2        2.21        3.32      3.37 o 
  14   9   2       38.67       29.49      3.87 o 
  15   9   2        5.26        8.83      5.06 o 
 -15  10   2        4.50        9.01      3.10 o 
 -14  10   2       80.19      121.38      3.66 o 
 -13  10   2      190.06      194.14      3.96 o 
 -12  10   2       68.40       51.15      2.85 o 
 -11  10   2      117.07      104.91      3.69 o 
 -10  10   2      169.55      189.06      4.01 o 
  -9  10   2       87.06       52.30      2.53 o 
  -8  10   2       25.34       13.21      2.06 o 
  -7  10   2        0.00        0.00      1.73 o 
  -6  10   2      119.66      143.35      3.46 o 
  -5  10   2       15.35       26.80      1.98 o 
  -4  10   2      131.83      131.46      3.88 o 
  -3  10   2        2.41        5.60      1.20 o 
  -2  10   2       77.74       83.93      2.20 o 
  -1  10   2       41.87       40.12      1.98 o 
   0  10   2      906.59      951.31      8.35 o 
   1  10   2       27.44       31.63      2.00 o 
   2  10   2        2.41        3.59      1.69 o 
   3  10   2      637.19      633.92      6.36 o 
   4  10   2      184.40      197.35      3.64 o 
   5  10   2      105.69      106.71      3.24 o 
   6  10   2      154.69      132.81      3.36 o 
   7  10   2      856.27      827.22      7.95 o 
   8  10   2       13.70        8.07      2.06 o 
   9  10   2        1.79        0.93      1.98 o 
  10  10   2       14.55       17.64      2.50 o 
  11  10   2      179.40      170.55      4.55 o 
  12  10   2      384.47      413.03      6.84 o 
  13  10   2       63.00       63.34      3.88 o 
  14  10   2        6.85       11.56      3.68 o 
 -14  11   2       14.81       14.66      3.22 o 
 -13  11   2        2.94        9.73      2.71 o 
 -12  11   2      156.48      191.87      7.84 o 
 -11  11   2        2.22        3.26      2.75 o 
 -10  11   2      160.44      176.64      4.21 o 
  -9  11   2       16.07       12.28      2.13 o 
  -8  11   2        5.94        2.84      2.02 o 
  -7  11   2       47.63       52.34      2.53 o 
  -6  11   2       44.28       42.74      2.38 o 
  -5  11   2       27.61       32.75      2.24 o 
  -4  11   2      155.42      131.29      3.21 o 
  -3  11   2        7.13        8.29      1.37 o 
  -2  11   2      226.53      226.83      3.14 o 
  -1  11   2        0.13       -1.42      1.73 o 
   0  11   2       56.28       64.02      2.62 o 
   1  11   2       20.08       21.37      2.13 o 
   2  11   2        0.59       -1.20      1.72 o 
   3  11   2       30.65       31.26      2.08 o 
   4  11   2       15.42       14.74      2.02 o 
   5  11   2      100.50       98.34      3.06 o 
   6  11   2       13.53        8.14      1.98 o 
   7  11   2      360.73      366.60      5.16 o 
   8  11   2       76.90       49.93      2.56 o 
   9  11   2      517.96      493.84      7.82 o 
  10  11   2      104.57      116.45      7.01 o 
  11  11   2       31.67       39.04      3.21 o 
  12  11   2      203.51      208.41      5.17 o 
  13  11   2      285.01      301.53      9.74 o 
  14  11   2        5.34        1.16      4.91 o 
 -13  12   2       84.61       94.26      3.42 o 
 -12  12   2       67.05       80.19      4.64 o 
 -11  12   2        5.57        9.63      2.49 o 
 -10  12   2        1.82       -2.34      2.35 o 
  -9  12   2       11.66        4.30      2.27 o 
  -8  12   2       10.88       11.01      2.27 o 
  -7  12   2        1.38        1.04      2.09 o 
  -6  12   2        2.13        5.20      2.17 o 
  -5  12   2       41.25       56.77      2.60 o 
  -4  12   2       22.48       14.39      2.07 o 
  -3  12   2        0.82       -1.25      1.25 o 
  -2  12   2        0.47       -0.99      1.49 o 
  -1  12   2      867.66      893.43      8.49 o 
   0  12   2        1.70        3.52      2.29 o 
   1  12   2       15.94       20.25      2.17 o 
   2  12   2      116.82      107.60      5.09 o 
   3  12   2       10.86        8.89      1.98 o 
   4  12   2       24.57       22.45      2.20 o 
   5  12   2      107.54      115.10      3.57 o 
   6  12   2        0.28        1.03      2.21 o 
   7  12   2       36.66       35.56      2.51 o 
   8  12   2      288.84      303.59      5.26 o 
   9  12   2       94.44       92.90      3.46 o 
  10  12   2       12.80        9.56      2.88 o 
  11  12   2       70.80       65.87      4.10 o 
  12  12   2       10.78       10.54      3.11 o 
  13  12   2      150.42      193.06      6.74 o 
 -12  13   2        0.58       -2.67      2.67 o 
 -11  13   2        9.56        7.54      2.62 o 
 -10  13   2        8.11        8.05      2.49 o 
  -9  13   2       11.03       10.78      2.77 o 
  -8  13   2      109.88      108.66      3.92 o 
  -7  13   2        0.62        0.26      2.16 o 
  -6  13   2       23.86       22.08      2.42 o 
  -5  13   2       62.94       40.48      2.53 o 
  -4  13   2       16.92       19.40      2.24 o 
  -3  13   2      100.74       98.53      3.46 o 
  -2  13   2      154.62      145.23      3.68 o 
  -1  13   2       49.24       56.53      2.64 o 
   0  13   2      455.05      447.86      6.62 o 
   1  13   2       58.89       57.79      2.71 o 
   2  13   2        0.05        2.31      2.02 o 
   3  13   2       16.91       16.18      2.16 o 
   4  13   2       10.72        8.89      2.12 o 
   5  13   2       58.30       51.14      2.70 o 
   6  13   2      469.21      482.49      6.59 o 
   7  13   2      230.59      267.63      4.84 o 
   8  13   2       60.76       69.30      3.18 o 
   9  13   2       18.19       24.07      3.16 o 
  10  13   2        1.04        6.80      2.95 o 
  11  13   2        0.03        2.45      2.95 o 
 -11  14   2       12.60       13.84      2.89 o 
 -10  14   2        4.37        0.78      2.63 o 
  -9  14   2       10.65       11.48      2.63 o 
  -8  14   2       44.54       43.03      2.92 o 
  -7  14   2       34.52       27.57      2.67 o 
  -6  14   2        3.92        0.82      2.23 o 
  -5  14   2       80.53       80.94      3.32 o 
  -4  14   2       48.86       45.75      2.85 o 
  -3  14   2       62.70       62.11      3.33 o 
  -2  14   2       43.92       33.12      3.09 o 
  -1  14   2        4.74        1.95      2.17 o 
   0  14   2       80.95       66.62      2.96 o 
   1  14   2       15.22       13.60      2.38 o 
   2  14   2        1.12       -0.43      2.17 o 
   3  14   2      236.52      243.52      4.51 o 
   4  14   2      141.07      127.54      5.67 o 
   5  14   2       12.73        9.60      2.38 o 
   6  14   2       19.38       14.97      2.45 o 
   7  14   2       80.48      102.43      4.45 o 
   8  14   2      155.18      165.69      5.34 o 
   9  14   2       19.11       20.70      3.09 o 
  10  14   2      168.08      177.00      5.38 o 
  -9  15   2        8.34        5.11      2.64 o 
  -8  15   2        3.53        2.77      2.67 o 
  -7  15   2       18.13       27.45      2.89 o 
  -6  15   2        0.03        0.36      2.60 o 
  -5  15   2        1.67       -0.75      2.35 o 
  -4  15   2        2.39        0.72      2.27 o 
  -3  15   2       69.90       54.31      3.04 o 
  -2  15   2       12.82        9.59      2.41 o 
  -1  15   2        0.80       -2.50      2.50 o 
   0  15   2      153.39      137.47      4.08 o 
   1  15   2       78.89       70.64      3.14 o 
   2  15   2       12.22       14.16      2.48 o 
   3  15   2       29.08       29.25      2.62 o 
   4  15   2      235.84      243.95      4.80 o 
   5  15   2       38.50       45.73      3.60 o 
   6  15   2       41.79       40.09      4.07 o 
   7  15   2      162.15      151.59      5.00 o 
   8  15   2       32.21       16.60      3.22 o 
  -7  16   2       83.92       84.93      3.72 o 
  -6  16   2        9.09        7.89      2.81 o 
  -5  16   2       16.92       23.18      3.84 o 
  -4  16   2       22.34       14.30      2.70 o 
  -3  16   2        3.24        5.02      2.56 o 
  -2  16   2       26.26       26.38      2.85 o 
  -1  16   2       61.54       50.60      3.84 o 
   0  16   2       10.65       11.63      2.74 o 
   1  16   2       11.04       10.52      2.64 o 
   2  16   2       11.22       13.31      2.78 o 
   3  16   2      158.58      162.56      4.66 o 
   4  16   2      131.22      141.88      5.80 o 
   5  16   2       12.38       18.64      3.39 o 
   6  16   2       36.32       40.55      3.61 o 
  -3  17   2       12.06       11.37      2.89 o 
  -2  17   2        2.50        3.41      2.67 o 
  -1  17   2       44.61       44.23      3.24 o 
   0  17   2        2.92       -2.71      2.71 o 
   1  17   2       10.54       11.84      2.82 o 
   2  17   2        0.27        1.26      2.78 o 
 -19   1   3       12.39       22.44      3.28 o 
 -18   1   3        8.25       12.90      2.44 o 
 -17   1   3       25.71       12.32      2.55 o 
 -16   1   3       57.43       57.32      2.78 o 
 -15   1   3      107.10      103.20      3.38 o 
 -14   1   3      145.72      146.31      3.88 o 
 -13   1   3     1487.66     1478.38     12.32 o 
 -12   1   3     1495.86     1446.26     11.89 o 
 -11   1   3      703.61      633.91      6.22 o 
 -10   1   3       42.23       18.87      1.59 o 
  -9   1   3        0.15        1.79      1.33 o 
  -8   1   3      141.50      140.02      2.46 o 
  -7   1   3        9.97        7.47      1.34 o 
  -6   1   3     1471.81     1462.06     10.99 o 
  -5   1   3     1364.65     1422.31      9.77 o 
  -4   1   3     1501.41     1698.25      8.16 o 
  -3   1   3     3085.67     2889.36     13.43 o 
  -2   1   3     2587.87     2727.11     12.05 o 
  -1   1   3       88.64       92.35      0.76 o 
   0   1   3     9942.44     9853.59     56.12 o 
   1   1   3     8590.38     8330.14     44.40 o 
   2   1   3     6406.30     6571.85     29.17 o 
   3   1   3      512.01      500.24      2.40 o 
   4   1   3     1164.21     1134.71      5.02 o 
   5   1   3       73.65      116.41      1.22 o 
   6   1   3      189.82      188.19      1.73 o 
   7   1   3     3237.56     3642.78     18.23 o 
   8   1   3      991.48     1085.57      6.69 o 
   9   1   3        3.17        9.80      1.13 o 
  10   1   3       71.64       75.46      2.22 o 
  11   1   3      152.08      132.25      2.80 o 
  12   1   3      200.20      174.32      3.24 o 
  13   1   3      656.27      598.80      6.14 o 
  14   1   3       54.17       68.12      6.07 o 
  15   1   3      135.48      130.10      5.11 o 
  16   1   3       55.06       46.12      3.78 o 
  17   1   3        5.94       10.41      3.48 o 
 -19   2   3        8.91       15.23      4.27 o 
 -18   2   3        1.41        2.93      2.48 o 
 -17   2   3      203.55      207.41      4.52 o 
 -16   2   3       26.96       16.62      2.37 o 
 -15   2   3        0.68        1.48      2.09 o 
 -14   2   3      450.93      429.63      5.52 o 
 -13   2   3      142.91      144.61      4.30 o 
 -12   2   3       36.11       40.50      2.27 o 
 -11   2   3       23.81       11.21      1.80 o 
 -10   2   3      819.74      846.62      9.76 o 
  -9   2   3      896.87     1071.40      8.82 o 
  -8   2   3       37.84       27.14      1.45 o 
  -7   2   3       87.38      104.68      2.05 o 
  -6   2   3     1269.32     1357.61      9.23 o 
  -5   2   3       29.86       18.96      1.55 o 
  -4   2   3      387.08      420.96      3.14 o 
  -3   2   3    13549.05    13481.17     59.75 o 
  -2   2   3      789.48      628.80      2.99 o 
  -1   2   3     6232.71     5952.19     24.51 o 
   0   2   3    27567.25    27348.69    405.89 o 
   1   2   3      553.83      623.71      3.05 o 
   2   2   3     8885.59     8955.61     42.29 o 
   3   2   3     4136.02     4172.84     19.46 o 
   4   2   3      194.13      215.44      1.65 o 
   5   2   3     1282.93     1495.58      7.80 o 
   6   2   3     2149.46     2414.31     13.16 o 
   7   2   3        2.05        4.52      0.81 o 
   8   2   3     2242.13     2419.65     19.49 o 
   9   2   3      198.86      161.76      2.74 o 
  10   2   3       25.06       26.78      1.54 o 
  11   2   3      103.84       98.51      2.66 o 
  12   2   3      296.88      247.53      3.74 o 
  13   2   3      503.96      448.39      5.24 o 
  14   2   3        0.56        5.49      2.86 o 
  15   2   3        8.21        3.61      2.86 o 
  16   2   3       38.70       34.24      3.68 o 
  17   2   3       77.06       73.47      4.91 o 
 -19   3   3      107.55      142.77      5.23 o 
 -18   3   3       13.91       16.89      2.54 o 
 -17   3   3       38.29       43.63      2.89 o 
 -16   3   3      129.90      128.17      3.81 o 
 -15   3   3      145.59      132.45      3.64 o 
 -14   3   3       59.95       53.07      2.64 o 
 -13   3   3      614.93      691.06      7.15 o 
 -12   3   3      535.38      551.72      7.05 o 
 -11   3   3       11.22        4.12      1.80 o 
 -10   3   3      919.87      917.31      8.06 o 
  -9   3   3      668.81      615.49      5.89 o 
  -8   3   3     2845.29     2934.14     19.03 o 
  -7   3   3     2805.00     3016.43     17.82 o 
  -6   3   3      927.33      919.60      6.64 o 
  -5   3   3        0.08        4.63      0.82 o 
  -4   3   3     3685.73     3955.15     21.09 o 
  -3   3   3     1523.42     1677.70      8.14 o 
  -2   3   3     1283.89     1314.16      5.85 o 
  -1   3   3    19052.47    19014.21     84.50 o 
   0   3   3    22265.70    22638.98    105.82 o 
   1   3   3      503.41      551.87      2.78 o 
   2   3   3     1622.39     1598.33      7.27 o 
   3   3   3      205.66      150.14      1.38 o 
   4   3   3      208.40      159.25      1.57 o 
   5   3   3       15.97        8.62      0.82 o 
   6   3   3     1041.85     1196.47      6.90 o 
   7   3   3      263.28      245.45      2.70 o 
   8   3   3       37.48       42.20      1.59 o 
   9   3   3       74.23       75.00      2.96 o 
  10   3   3      188.12      202.73      3.16 o 
  11   3   3      151.15      173.73      3.14 o 
  12   3   3        9.86        6.78      1.69 o 
  13   3   3      193.06      193.94      3.63 o 
  14   3   3        0.08        0.10      2.55 o 
  15   3   3      183.07      172.12      5.62 o 
  16   3   3       22.22       19.64      3.37 o 
  17   3   3       68.21       51.60      3.98 o 
 -18   4   3       28.85       31.86      2.89 o 
 -17   4   3        5.16        6.36      2.45 o 
 -16   4   3        0.14        2.69      2.27 o 
 -15   4   3       17.57       21.56      2.35 o 
 -14   4   3       31.01       25.64      2.31 o 
 -13   4   3       42.19       41.52      2.35 o 
 -12   4   3     1156.71     1133.73     10.01 o 
 -11   4   3     2055.56     2015.17     15.68 o 
 -10   4   3     3121.20     3185.95     20.97 o 
  -9   4   3       17.95       23.65      1.13 o 
  -8   4   3      190.14      242.90      2.88 o 
  -7   4   3      683.18      816.58      5.62 o 
  -6   4   3     1996.86     2061.85     12.47 o 
  -5   4   3       94.06      141.12      1.90 o 
  -4   4   3     3404.93     3031.31     17.75 o 
  -3   4   3     1405.09     1125.71      6.09 o 
  -2   4   3     3115.84     2996.71     14.26 o 
  -1   4   3     2147.56     2180.17     11.85 o 
   0   4   3     2777.94     2747.59     13.78 o 
   1   4   3    11026.79    11565.64     57.98 o 
   2   4   3      512.67      453.20      2.78 o 
   3   4   3     3871.42     3825.39     20.15 o 
   4   4   3     1924.46     2026.50     11.92 o 
   5   4   3     2278.23     2652.97     16.88 o 
   6   4   3        0.06        4.02      0.86 o 
   7   4   3      726.99      702.12      5.99 o 
   8   4   3      435.30      456.09      4.58 o 
   9   4   3        3.95        1.68      1.37 o 
  10   4   3        5.95        9.64      1.54 o 
  11   4   3      112.37      106.41      2.76 o 
  12   4   3       30.02       19.37      1.90 o 
  13   4   3      307.19      253.44      4.78 o 
  14   4   3      199.82      179.63      5.41 o 
  15   4   3      300.80      313.96      7.15 o 
  16   4   3        5.66       -0.08      3.16 o 
  17   4   3        6.01        4.87      3.37 o 
 -18   5   3        5.75        1.48      2.95 o 
 -17   5   3      118.20      111.71      3.97 o 
 -16   5   3       76.51       79.24      3.21 o 
 -15   5   3       30.94       27.14      2.45 o 
 -14   5   3      613.22      617.90      7.94 o 
 -13   5   3       10.47        5.87      2.06 o 
 -12   5   3      543.81      571.98      6.36 o 
 -11   5   3      149.10      133.37      3.38 o 
 -10   5   3        1.29        2.12      2.13 o 
  -9   5   3       16.47       14.21      1.42 o 
  -8   5   3      326.87      277.73      3.16 o 
  -7   5   3       91.53      121.96      2.27 o 
  -6   5   3      398.79      402.16      3.66 o 
  -5   5   3     4864.31     5363.28     33.54 o 
  -4   5   3       74.63       35.35      1.98 o 
  -3   5   3     4871.40     4888.29     28.22 o 
  -2   5   3      579.60      761.98      5.15 o 
  -1   5   3      919.59      914.79      5.94 o 
   0   5   3      597.96      663.71      4.14 o 
   1   5   3     3089.86     3102.23     17.80 o 
   2   5   3      153.94      144.88      2.46 o 
   3   5   3      122.88       98.52      1.41 o 
   4   5   3       35.09       48.23      1.44 o 
   5   5   3     1151.60     1186.47      8.19 o 
   6   5   3       40.88       46.97      1.83 o 
   7   5   3      173.11      152.80      2.90 o 
   8   5   3        2.07        0.75      1.33 o 
   9   5   3       31.01       39.37      2.46 o 
  10   5   3      142.11      146.21      2.95 o 
  11   5   3       20.62       25.78      1.90 o 
  12   5   3       42.18       40.52      2.13 o 
  13   5   3       93.46       85.55      3.73 o 
  14   5   3      129.67      123.97      5.93 o 
  15   5   3       26.44       24.81      3.46 o 
  16   5   3        1.24       -1.88      3.16 o 
  17   5   3       59.09       71.72      4.48 o 
 -18   6   3       61.04       63.47      3.95 o 
 -17   6   3        2.10        2.94      2.49 o 
 -16   6   3       22.40       18.11      2.49 o 
 -15   6   3       18.65       29.81      2.56 o 
 -14   6   3       52.24       76.27      3.71 o 
 -13   6   3       51.88       33.35      2.38 o 
 -12   6   3      373.13      339.01      4.20 o 
 -11   6   3        1.29       -1.59      1.59 o 
 -10   6   3       12.48        8.39      1.38 o 
  -9   6   3       96.09       83.32      2.33 o 
  -8   6   3        0.11       -0.33      1.21 o 
  -7   6   3      252.45      223.22      3.53 o 
  -6   6   3       46.84       38.88      1.50 o 
  -5   6   3      265.24      337.81      3.46 o 
  -4   6   3      103.41      102.46      2.59 o 
  -3   6   3      746.59      942.00      6.23 o 
  -2   6   3      375.25      299.32      2.78 o 
  -1   6   3       80.31      120.33      2.38 o 
   0   6   3     8709.39     9311.56     65.84 o 
   1   6   3     1423.36     1451.98      9.66 o 
   2   6   3       44.03       61.90      1.99 o 
   3   6   3       14.24        8.77      1.14 o 
   4   6   3       74.70       80.24      2.13 o 
   5   6   3       64.94       73.54      2.15 o 
   6   6   3      189.82      213.68      3.14 o 
   7   6   3       26.62       22.38      1.58 o 
   8   6   3       72.46       84.33      2.36 o 
   9   6   3        1.89        4.28      1.58 o 
  10   6   3       28.14       25.12      1.87 o 
  11   6   3     1398.31     1402.18     11.56 o 
  12   6   3      169.37      187.39      6.28 o 
  13   6   3      257.47      243.66      5.33 o 
  14   6   3      114.57      113.63      5.10 o 
  15   6   3       99.72       95.43      5.10 o 
  16   6   3        0.11        1.76      3.37 o 
 -17   7   3        0.40       -1.74      2.83 o 
 -16   7   3       32.63       30.08      2.77 o 
 -15   7   3       23.55       21.09      2.60 o 
 -14   7   3        0.03       -1.64      2.09 o 
 -13   7   3       30.89       25.75      2.38 o 
 -12   7   3       48.62       61.95      2.40 o 
 -11   7   3       10.45        3.28      1.55 o 
 -10   7   3       34.59       23.21      1.71 o 
  -9   7   3      208.04      216.77      3.10 o 
  -8   7   3      361.50      361.99      3.89 o 
  -7   7   3      156.29      154.17      2.58 o 
  -6   7   3        4.87       18.26      1.38 o 
  -5   7   3        1.18        3.40      1.15 o 
  -4   7   3      865.78      937.26      6.94 o 
  -3   7   3     1356.92     1500.10     10.29 o 
  -2   7   3       14.85       39.59      1.44 o 
  -1   7   3      839.54      826.29      7.04 o 
   0   7   3     4180.54     4092.85     28.95 o 
   1   7   3      374.00      385.88      3.46 o 
   2   7   3      116.35       99.47      5.63 o 
   3   7   3       49.37       56.39      2.02 o 
   4   7   3       13.71       16.43      1.39 o 
   5   7   3      323.48      295.88      3.68 o 
   6   7   3     1315.48     1358.54     10.77 o 
   7   7   3        4.74        6.31      1.49 o 
   8   7   3        5.31       10.17      1.66 o 
   9   7   3     1013.79     1032.30      7.99 o 
  10   7   3       18.88       15.99      1.95 o 
  11   7   3      550.31      534.19      5.92 o 
  12   7   3      110.12      118.53      4.00 o 
  13   7   3        1.05        4.14      2.34 o 
  14   7   3        6.98        6.10      3.25 o 
  15   7   3        3.46        1.50      3.25 o 
  16   7   3       23.43       16.27      3.78 o 
 -17   8   3       22.57       21.08      3.27 o 
 -16   8   3       14.20       17.33      2.83 o 
 -15   8   3       14.64        8.76      2.38 o 
 -14   8   3        2.41        5.00      2.31 o 
 -13   8   3       92.60       94.18      3.19 o 
 -12   8   3       15.89       19.36      2.31 o 
 -11   8   3      611.69      612.40      8.17 o 
 -10   8   3       80.37       61.19      2.18 o 
  -9   8   3        3.79        3.10      1.40 o 
  -8   8   3        5.52        2.39      1.88 o 
  -7   8   3       91.12      106.28      2.91 o 
  -6   8   3      793.70      880.15      8.10 o 
  -5   8   3        0.07        0.97      1.48 o 
  -4   8   3       49.84       36.91      1.51 o 
  -3   8   3      589.80      614.56      5.07 o 
  -2   8   3     1469.58     1499.97     10.39 o 
  -1   8   3      271.52      314.43      3.82 o 
   0   8   3      736.94      763.20      6.79 o 
   1   8   3      902.90      867.56      6.47 o 
   2   8   3      260.30      245.02      3.59 o 
   3   8   3      131.93      114.64      2.63 o 
   4   8   3       16.42        6.14      1.39 o 
   5   8   3       38.67       36.54      2.38 o 
   6   8   3      425.72      438.79      4.76 o 
   7   8   3        9.31       11.17      1.73 o 
   8   8   3        5.33        4.35      1.87 o 
   9   8   3      267.39      239.42      3.54 o 
  10   8   3      263.03      272.08      3.74 o 
  11   8   3       12.50        9.57      2.39 o 
  12   8   3      127.16      128.84      5.61 o 
  13   8   3      276.46      262.89      5.38 o 
  14   8   3        0.06        1.92      3.90 o 
  15   8   3      129.96      136.27      5.52 o 
 -16   9   3        8.91        2.75      2.59 o 
 -15   9   3       30.70       24.73      2.78 o 
 -14   9   3       69.74       59.35      3.21 o 
 -13   9   3       85.07       87.01      4.28 o 
 -12   9   3        8.65       11.28      2.09 o 
 -11   9   3        9.44        7.84      2.80 o 
 -10   9   3      159.12      178.88      4.00 o 
  -9   9   3       12.02       26.23      2.19 o 
  -8   9   3        2.29        3.58      1.80 o 
  -7   9   3        0.92        2.57      1.77 o 
  -6   9   3       57.45       63.85      3.51 o 
  -5   9   3      133.59      127.83      3.07 o 
  -4   9   3      100.48      136.25      2.93 o 
  -3   9   3       27.78       28.96      2.10 o 
  -2   9   3      230.04      230.03      2.95 o 
  -1   9   3      412.03      404.59      5.42 o 
   0   9   3      171.10      207.80      3.50 o 
   1   9   3       76.79       58.87      1.96 o 
   2   9   3     1037.51      971.62      8.38 o 
   3   9   3        1.50        0.45      1.50 o 
   4   9   3       28.58       29.00      2.80 o 
   5   9   3       53.24       50.22      2.06 o 
   6   9   3      308.73      336.00      5.17 o 
   7   9   3      307.31      289.69      4.15 o 
   8   9   3      987.23     1024.33      9.14 o 
   9   9   3       14.96       17.98      2.03 o 
  10   9   3      292.19      294.03      4.02 o 
  11   9   3       56.76       37.43      3.24 o 
  12   9   3       41.38       42.62      3.06 o 
  13   9   3       26.78       28.43      4.34 o 
  14   9   3       10.21       13.09      4.05 o 
  15   9   3      116.46      112.32      5.71 o 
 -15  10   3        3.19        0.91      2.52 o 
 -14  10   3        1.14        0.19      2.19 o 
 -13  10   3       21.39       23.88      2.38 o 
 -12  10   3       13.45       10.80      2.33 o 
 -11  10   3       15.75       16.17      3.96 o 
 -10  10   3      167.60      156.16      4.53 o 
  -9  10   3        0.76       -1.88      1.88 o 
  -8  10   3        0.00       -0.83      1.84 o 
  -7  10   3       18.62       23.37      2.17 o 
  -6  10   3       88.00       75.38      2.77 o 
  -5  10   3      133.03      134.37      4.38 o 
  -4  10   3        4.17        5.24      1.33 o 
  -3  10   3      183.96      186.07      2.83 o 
  -2  10   3       65.46       81.09      2.67 o 
  -1  10   3       21.92       20.27      1.87 o 
   0  10   3      116.98      111.50      2.98 o 
   1  10   3      699.70      728.74      6.94 o 
   2  10   3       52.76       38.03      2.09 o 
   3  10   3     1308.77     1348.72     11.13 o 
   4  10   3      775.05      780.38      7.40 o 
   5  10   3       43.49       31.96      2.05 o 
   6  10   3      319.71      314.15      4.54 o 
   7  10   3      648.65      646.11      6.75 o 
   8  10   3      283.79      282.10      6.63 o 
   9  10   3        5.86        4.35      2.00 o 
  10  10   3       24.73       23.56      3.71 o 
  11  10   3      228.15      254.33      5.16 o 
  12  10   3       66.79       59.69      3.39 o 
  13  10   3       36.93       36.51      4.34 o 
  14  10   3        9.14        7.70      3.66 o 
 -14  11   3       50.49       39.31      2.61 o 
 -13  11   3        0.11        1.79      2.27 o 
 -12  11   3      197.94      219.14      9.81 o 
 -11  11   3        2.63       -1.81      2.16 o 
 -10  11   3      243.66      284.73      4.87 o 
  -9  11   3       19.57       26.06      2.46 o 
  -8  11   3        4.94        5.33      2.09 o 
  -7  11   3       32.90       41.21      2.45 o 
  -6  11   3       42.68       43.38      2.46 o 
  -5  11   3       57.16       61.92      3.09 o 
  -4  11   3        3.65        4.40      1.37 o 
  -3  11   3        0.02       -0.87      1.38 o 
  -2  11   3      145.41      136.78      2.72 o 
  -1  11   3        0.96        1.35      1.80 o 
   0  11   3       42.41       53.73      2.31 o 
   1  11   3      414.74      441.22      5.24 o 
   2  11   3      244.43      273.51      4.22 o 
   3  11   3      380.08      349.65      4.70 o 
   4  11   3       25.93       19.80      2.12 o 
   5  11   3       15.67       13.66      1.98 o 
   6  11   3        0.14       -1.82      1.93 o 
   7  11   3      146.70      151.47      6.63 o 
   8  11   3       29.28       27.91      2.33 o 
   9  11   3      166.94      187.51      4.72 o 
  10  11   3       83.60       94.65      4.22 o 
  11  11   3       78.03       91.28      4.02 o 
  12  11   3      161.69      167.59      4.89 o 
  13  11   3       88.50       97.71      5.60 o 
 -13  12   3        2.81        8.06      2.73 o 
 -12  12   3        6.69        9.23      2.56 o 
 -11  12   3       46.97       33.82      2.85 o 
 -10  12   3       55.01       46.13      2.82 o 
  -9  12   3        7.95        9.45      2.34 o 
  -8  12   3       51.95       36.44      2.56 o 
  -7  12   3        0.30        2.21      2.13 o 
  -6  12   3      279.73      245.61      5.52 o 
  -5  12   3       37.82       30.21      2.34 o 
  -4  12   3        0.40       -1.91      1.91 o 
  -3  12   3       21.56       19.27      1.65 o 
  -2  12   3      111.68      102.92      2.63 o 
  -1  12   3        0.03        3.04      2.13 o 
   0  12   3      331.19      327.34      4.73 o 
   1  12   3       89.65       84.06      3.25 o 
   2  12   3       71.70       76.14      2.95 o 
   3  12   3      289.03      297.66      4.52 o 
   4  12   3      151.24      160.74      3.67 o 
   5  12   3        6.25        1.24      2.02 o 
   6  12   3      140.55      156.00      3.82 o 
   7  12   3      437.29      467.56      6.43 o 
   8  12   3      227.51      238.43      5.26 o 
   9  12   3      178.04      185.06      5.11 o 
  10  12   3        3.10        0.41      2.66 o 
  11  12   3        9.22       14.11      2.95 o 
  12  12   3       36.34       48.76      4.48 o 
 -12  13   3       14.53        9.80      2.77 o 
 -11  13   3       29.03       29.28      2.80 o 
 -10  13   3       18.91       19.04      2.66 o 
  -9  13   3       36.10       39.60      4.26 o 
  -8  13   3        5.48        4.03      3.34 o 
  -7  13   3       80.10       75.42      3.20 o 
  -6  13   3       11.31       13.92      2.42 o 
  -5  13   3        5.78        4.50      2.24 o 
  -4  13   3        0.18        1.22      2.12 o 
  -3  13   3        4.28       -2.02      2.02 o 
  -2  13   3       32.22       22.90      2.31 o 
  -1  13   3      407.72      410.39      4.64 o 
   0  13   3      128.97      138.28      3.78 o 
   1  13   3        7.35       10.60      2.09 o 
   2  13   3       23.16       24.64      2.38 o 
   3  13   3       77.05       69.12      2.88 o 
   4  13   3       88.92      101.16      3.45 o 
   5  13   3      107.17      102.08      5.34 o 
   6  13   3       18.29       17.26      2.45 o 
   7  13   3      288.03      281.13      5.60 o 
   8  13   3      212.20      240.26      5.39 o 
   9  13   3       61.94       60.35      3.56 o 
  10  13   3       99.35       94.36      4.42 o 
  11  13   3        6.03        4.19      3.00 o 
 -11  14   3        0.06        2.35      2.74 o 
 -10  14   3       14.61       12.73      2.89 o 
  -9  14   3        3.83       -0.05      2.53 o 
  -8  14   3      130.56      107.04      3.89 o 
  -7  14   3      116.59      113.38      4.07 o 
  -6  14   3       78.09       69.21      3.07 o 
  -5  14   3       62.36       39.61      2.78 o 
  -4  14   3       44.59       40.74      2.64 o 
  -3  14   3       15.31        8.12      2.37 o 
  -2  14   3      264.77      301.25      6.76 o 
  -1  14   3       20.60       13.87      3.17 o 
   0  14   3       15.26       14.99      2.38 o 
   1  14   3       20.56       21.31      2.44 o 
   2  14   3       55.43       56.85      2.81 o 
   3  14   3      155.70      154.36      3.93 o 
   4  14   3        0.35       -2.19      2.27 o 
   5  14   3       11.61        9.64      2.38 o 
   6  14   3      348.16      342.37      6.40 o 
   7  14   3      113.69      132.66      4.82 o 
   8  14   3        8.23        3.10      2.94 o 
   9  14   3        0.80        1.62      2.89 o 
  10  14   3       91.69       97.98      4.65 o 
  -9  15   3       12.14       14.38      2.93 o 
  -8  15   3        6.54        1.70      2.56 o 
  -7  15   3        7.40        7.43      2.60 o 
  -6  15   3        0.40       -2.38      2.41 o 
  -5  15   3        3.65        3.57      2.52 o 
  -4  15   3       37.08       34.49      2.85 o 
  -3  15   3       57.60       67.73      3.14 o 
  -2  15   3       19.39       10.72      2.41 o 
  -1  15   3        0.46       -2.27      2.27 o 
   0  15   3        0.59       -1.81      2.31 o 
   1  15   3       10.03       14.56      2.44 o 
   2  15   3       44.92       38.91      2.85 o 
   3  15   3       54.66       51.84      2.98 o 
   4  15   3        0.00        3.82      2.41 o 
   5  15   3      245.47      247.70     12.07 o 
   6  15   3       81.21       89.55      4.17 o 
   7  15   3       55.20       51.31      3.65 o 
   8  15   3       79.16       77.40      4.00 o 
  -7  16   3       16.54       20.94      3.25 o 
  -6  16   3       88.96       74.19      3.46 o 
  -5  16   3       84.03       76.60      3.50 o 
  -4  16   3       17.01       11.33      2.67 o 
  -3  16   3       26.96       21.56      2.85 o 
  -2  16   3        8.09        5.75      2.60 o 
  -1  16   3        3.48        2.80      2.56 o 
   0  16   3        8.74        4.76      2.60 o 
   1  16   3        4.42        2.66      2.60 o 
   2  16   3       37.70       32.44      2.91 o 
   3  16   3        7.02       12.17      5.38 o 
   4  16   3        2.97        3.81      3.16 o 
   5  16   3       53.66       57.03      3.77 o 
  -2  17   3       67.42       68.66      3.58 o 
  -1  17   3        1.14       -0.12      2.77 o 
   0  17   3        4.89        1.45      2.74 o 
   1  17   3        4.86        5.80      3.22 o 
 -19   0   4      217.60      307.94     12.86 o 
 -18   0   4       61.47       80.17      4.80 o 
 -17   0   4       44.90       37.13      3.87 o 
 -16   0   4      419.99      405.47      7.87 o 
 -15   0   4       59.17       64.44      3.98 o 
 -14   0   4     1048.20     1020.58     13.39 o 
 -13   0   4     1513.75     1509.94     17.78 o 
 -12   0   4     4024.26     3814.91     39.45 o 
 -11   0   4     2958.17     2690.35     28.41 o 
 -10   0   4      516.21      576.82      8.18 o 
  -9   0   4      142.15      191.37      5.06 o 
  -8   0   4     1485.76     1328.97     14.72 o 
  -7   0   4    10128.89    10595.12    105.32 o 
  -6   0   4     9180.61    10631.65    106.91 o 
  -5   0   4     1005.65     1107.75      9.68 o 
  -4   0   4      245.33      289.09      3.39 o 
  -3   0   4      294.21      412.70      2.91 o 
  -2   0   4     1157.44     1129.59      6.72 o 
  -1   0   4     1486.44     1355.78      8.68 o 
   0   0   4    11920.72    11301.16     90.56 o 
   2   0   4       23.67       29.75      1.49 o 
   3   0   4     4020.24     4221.65     34.15 o 
   4   0   4     1508.77     1187.06      8.68 o 
   5   0   4      188.24      367.32      3.38 o 
   6   0   4     3311.01     4383.16     35.05 o 
   7   0   4       61.06       34.38      1.38 o 
   8   0   4      167.39      227.76      3.33 o 
   9   0   4       48.40       62.95      3.76 o 
  10   0   4       25.50       19.08      2.14 o 
  11   0   4     1826.79     1842.48     20.24 o 
  12   0   4      148.88      168.51      4.48 o 
  13   0   4      140.45      141.94      6.65 o 
  14   0   4       90.87       91.35      6.36 o 
  15   0   4        0.25        3.47      4.34 o 
  16   0   4        0.96       -2.02      4.34 o 
  17   0   4        5.54       -2.02      4.63 o 
 -19   1   4       22.06       34.69      2.93 o 
 -18   1   4      168.73      200.00      5.36 o 
 -17   1   4        9.64       12.05      2.56 o 
 -16   1   4       68.16       74.68      3.07 o 
 -15   1   4       54.97       58.57      2.67 o 
 -14   1   4      527.00      533.25      6.25 o 
 -13   1   4      628.41      558.42      6.18 o 
 -12   1   4     1737.75     1668.02     13.48 o 
 -11   1   4       23.91       25.20      2.89 o 
 -10   1   4      329.01      287.67      3.83 o 
  -9   1   4      368.06      326.05      4.01 o 
  -8   1   4      347.46      401.88      4.23 o 
  -7   1   4      985.15      811.46      6.79 o 
  -6   1   4       64.74       30.66      2.55 o 
  -5   1   4     9085.44     9103.52     56.78 o 
  -4   1   4      328.45      432.06      2.90 o 
  -3   1   4       14.12       19.13      0.59 o 
  -2   1   4     2278.42     2098.18      8.52 o 
  -1   1   4       20.22       45.01      0.75 o 
   0   1   4     4648.33     4534.89     30.07 o 
   1   1   4      326.64      313.88      2.61 o 
   2   1   4     2963.68     2644.55     15.03 o 
   3   1   4      649.91      738.24      4.47 o 
   4   1   4     1139.40     1122.81      5.28 o 
   5   1   4     2658.69     2926.07     14.70 o 
   6   1   4      452.78      453.53      2.85 o 
   7   1   4       87.32       70.18      1.34 o 
   8   1   4        4.49        4.39      0.78 o 
   9   1   4        4.95        9.31      1.22 o 
  10   1   4      142.65      136.39      2.63 o 
  11   1   4       11.58       10.20      1.57 o 
  12   1   4      511.40      465.72      5.04 o 
  13   1   4      613.55      551.44      8.59 o 
  14   1   4      234.18      205.75      5.52 o 
  15   1   4       48.59       57.09      3.78 o 
  16   1   4       64.21       62.42      4.09 o 
  17   1   4        7.69        4.48      3.27 o 
 -19   2   4       31.79       22.07      2.93 o 
 -18   2   4      141.64      154.25      4.40 o 
 -17   2   4       88.06      105.19      8.14 o 
 -16   2   4        9.52       14.30      2.31 o 
 -15   2   4      194.12      210.30      4.19 o 
 -14   2   4      478.22      441.03      6.68 o 
 -13   2   4      254.50      243.54      5.22 o 
 -12   2   4      904.73      965.85     10.01 o 
 -11   2   4      189.30      200.67      3.53 o 
 -10   2   4        3.49       -1.35      1.43 o 
  -9   2   4      134.32      159.78      4.21 o 
  -8   2   4      611.21      773.87      7.76 o 
  -7   2   4     3986.77     4109.22     25.96 o 
  -6   2   4     1400.79     1611.07     10.76 o 
  -5   2   4      516.83      567.00      4.40 o 
  -4   2   4    10918.11    11029.13     58.80 o 
  -3   2   4     6011.88     5627.36     24.76 o 
  -2   2   4     9411.17     8653.46     35.41 o 
  -1   2   4       49.58      117.06      1.05 o 
   0   2   4     1664.65     1688.47      7.28 o 
   1   2   4     4904.69     5128.22     21.77 o 
   2   2   4      450.41      381.08      1.98 o 
   3   2   4       24.39       45.65      0.77 o 
   4   2   4      617.32      733.93      4.29 o 
   5   2   4      121.21      134.87      1.40 o 
   6   2   4       79.45       79.34      1.53 o 
   7   2   4      109.13      131.48      1.80 o 
   8   2   4      117.61      155.90      2.19 o 
   9   2   4      253.32      236.83      3.95 o 
  10   2   4        0.00       -0.81      1.29 o 
  11   2   4       34.98       29.08      2.38 o 
  12   2   4      510.99      490.73      5.27 o 
  13   2   4       43.79       47.66      3.37 o 
  14   2   4      102.97       81.91      4.39 o 
  15   2   4        0.02       -1.18      2.96 o 
  16   2   4       79.53       82.48      6.79 o 
  17   2   4       12.32        9.68      3.27 o 
 -19   3   4       58.09       64.31      3.32 o 
 -18   3   4        3.93        2.17      2.60 o 
 -17   3   4       70.19       59.33      3.07 o 
 -16   3   4       68.39       75.09      3.13 o 
 -15   3   4      156.61      160.64      3.81 o 
 -14   3   4      325.18      318.30      4.84 o 
 -13   3   4      221.80      240.82      4.15 o 
 -12   3   4      444.09      447.27      9.85 o 
 -11   3   4        2.93        0.56      1.77 o 
 -10   3   4      989.36      977.45      9.56 o 
  -9   3   4     3563.80     3675.43     26.49 o 
  -8   3   4      257.55      307.14      3.36 o 
  -7   3   4      278.62      303.17      3.23 o 
  -6   3   4     1222.32     1250.42      8.66 o 
  -5   3   4     7638.24     7418.05     42.82 o 
  -4   3   4      189.55      265.80      2.07 o 
  -3   3   4     6278.14     6256.64     29.68 o 
  -2   3   4     8534.83     8040.26     38.04 o 
  -1   3   4     1682.65     2015.71      8.73 o 
   0   3   4        5.02       16.17      0.56 o 
   1   3   4       88.71       65.16      0.86 o 
   2   3   4     1378.43     1365.16      7.02 o 
   3   3   4     1539.58     1391.80     18.04 o 
   4   3   4     2754.75     3099.81     17.66 o 
   5   3   4      108.18      135.35      2.10 o 
   6   3   4     1252.44     1307.61      7.44 o 
   7   3   4     1462.48     1512.40      9.26 o 
   8   3   4      326.93      332.71      3.28 o 
   9   3   4       87.39      105.84      2.44 o 
  10   3   4       13.56       18.62      1.58 o 
  11   3   4      249.55      231.44      4.68 o 
  12   3   4      135.07      129.81      4.09 o 
  13   3   4       20.44       10.41      2.75 o 
  14   3   4      188.26      184.89      5.41 o 
  15   3   4       38.47       36.41      3.57 o 
  16   3   4       25.58       21.78      3.46 o 
  17   3   4        3.02        0.92      3.16 o 
 -18   4   4       16.99       15.07      2.96 o 
 -17   4   4        1.11       -0.98      2.34 o 
 -16   4   4       10.66        6.36      2.37 o 
 -15   4   4      384.12      389.25      5.80 o 
 -14   4   4       33.98       28.77      2.38 o 
 -13   4   4        0.16       -0.39      1.95 o 
 -12   4   4       65.66       61.12      5.25 o 
 -11   4   4     1640.77     1622.29     11.55 o 
 -10   4   4       52.22       51.86      1.63 o 
  -9   4   4       18.50       30.12      1.28 o 
  -8   4   4        9.35       16.36      1.12 o 
  -7   4   4      395.89      498.42      3.96 o 
  -6   4   4    12498.93    12659.29     74.05 o 
  -5   4   4     5558.73     5556.35     32.04 o 
  -4   4   4       72.67      147.09      1.73 o 
  -3   4   4      345.01      464.09      3.20 o 
  -2   4   4        1.01       11.85      0.68 o 
  -1   4   4     6215.89     6479.02     30.83 o 
   0   4   4     6308.36     5956.28     28.16 o 
   1   4   4      706.88      562.56      3.33 o 
   2   4   4       20.48       26.39      0.80 o 
   3   4   4     2815.80     2897.92     15.41 o 
   4   4   4     2069.17     2200.00     12.82 o 
   5   4   4     1436.49     1718.85      9.47 o 
   6   4   4      993.21      935.17      6.64 o 
   7   4   4      243.48      245.55      2.35 o 
   8   4   4       25.34       21.15      2.04 o 
   9   4   4        0.06       -1.29      1.29 o 
  10   4   4       31.89       35.28      1.76 o 
  11   4   4       28.95       32.30      1.87 o 
  12   4   4       49.27       49.39      3.46 o 
  13   4   4       63.81       54.63      3.57 o 
  14   4   4        2.28        7.07      2.96 o 
  15   4   4      160.76      156.94      5.41 o 
  16   4   4        0.20        0.89      3.16 o 
  17   4   4        0.83        0.08      3.25 o 
 -18   5   4        3.19       -1.98      2.48 o 
 -17   5   4       25.67       24.01      3.38 o 
 -16   5   4      122.27      117.72      3.82 o 
 -15   5   4       96.36       82.16      4.05 o 
 -14   5   4       25.49       35.66      2.48 o 
 -13   5   4      154.00      129.23      6.09 o 
 -12   5   4      395.30      376.90      5.11 o 
 -11   5   4       56.15       63.64      4.20 o 
 -10   5   4       64.17       66.68      3.10 o 
  -9   5   4      362.27      372.62      3.48 o 
  -8   5   4     1946.19     2024.71     12.53 o 
  -7   5   4     1262.33     1363.55      8.79 o 
  -6   5   4       21.67       26.13      1.15 o 
  -5   5   4      948.84     1076.77      7.04 o 
  -4   5   4       17.69       23.84      1.11 o 
  -3   5   4       79.25      119.76      2.40 o 
  -2   5   4       22.07       42.42      1.24 o 
  -1   5   4      604.43      612.49      4.32 o 
   0   5   4      279.26      281.18      2.45 o 
   1   5   4     2409.75     2591.42     15.01 o 
   2   5   4       99.05       98.48      4.03 o 
   3   5   4       18.26       21.81      0.82 o 
   4   5   4     3713.61     3913.37     22.36 o 
   5   5   4       32.75       45.36      1.59 o 
   6   5   4       92.00      112.52      1.83 o 
   7   5   4        0.05        3.71      0.96 o 
   8   5   4        1.23       -0.44      1.59 o 
   9   5   4       17.99       21.36      1.60 o 
  10   5   4       23.68       20.59      2.31 o 
  11   5   4       36.44       29.09      1.93 o 
  12   5   4      742.73      757.04      8.45 o 
  13   5   4        9.26        7.06      2.96 o 
  14   5   4      129.49      130.26      5.31 o 
  15   5   4       37.67       35.71      3.57 o 
  16   5   4       18.51       15.84      3.46 o 
 -18   6   4        0.09        2.04      2.60 o 
 -17   6   4        6.60        7.62      3.17 o 
 -16   6   4        9.83        4.42      2.40 o 
 -15   6   4       44.17       54.47      3.04 o 
 -14   6   4       45.83       54.94      2.82 o 
 -13   6   4       18.11       17.00      2.27 o 
 -12   6   4      128.38      128.85      2.78 o 
 -11   6   4      736.97      744.24      5.93 o 
 -10   6   4      398.97      395.69      4.40 o 
  -9   6   4        3.95       -0.72      1.40 o 
  -8   6   4     1599.05     1707.65     11.89 o 
  -7   6   4      160.91      161.22      3.30 o 
  -6   6   4       26.32       33.74      1.38 o 
  -5   6   4      688.77      726.02      6.40 o 
  -4   6   4      199.57      151.52      2.06 o 
  -3   6   4      208.48      356.92      4.49 o 
  -2   6   4      124.78      149.24      3.00 o 
  -1   6   4     1188.74     1130.05      8.82 o 
   0   6   4      979.16     1077.28      6.84 o 
   1   6   4      167.76      133.13      2.09 o 
   2   6   4      509.08      563.92      4.90 o 
   3   6   4       66.14       54.45      1.93 o 
   4   6   4        0.27        5.26      0.81 o 
   5   6   4      567.14      565.56      4.44 o 
   6   6   4      712.60      678.05      6.03 o 
   7   6   4      131.51      162.84      2.54 o 
   8   6   4        0.74        4.83      1.43 o 
   9   6   4      246.10      232.35      6.97 o 
  10   6   4       10.11       11.03      1.70 o 
  11   6   4     1120.95     1166.09     11.62 o 
  12   6   4        0.38        0.90      2.21 o 
  13   6   4       24.23       25.28      3.16 o 
  14   6   4       63.99       60.55      3.98 o 
  15   6   4        9.35       10.73      4.48 o 
  16   6   4        1.66       -3.16      3.16 o 
 -17   7   4        1.43       -1.91      2.49 o 
 -16   7   4        1.19        3.34      2.59 o 
 -15   7   4        0.15       -0.56      2.24 o 
 -14   7   4       97.14       75.91      3.11 o 
 -13   7   4        3.75       -2.13      2.13 o 
 -12   7   4       20.27        9.61      1.83 o 
 -11   7   4      447.21      466.87      4.95 o 
 -10   7   4       88.71       70.86      2.42 o 
  -9   7   4        1.59        2.67      1.44 o 
  -8   7   4      467.26      435.30      4.68 o 
  -7   7   4      230.14      223.58      3.39 o 
  -6   7   4      207.70      228.34      3.46 o 
  -5   7   4      215.23      273.58      3.76 o 
  -4   7   4      123.67       88.35      2.07 o 
  -3   7   4     1022.97     1109.57      7.96 o 
  -2   7   4      170.76      155.50      2.36 o 
  -1   7   4     3734.63     4003.48     28.37 o 
   0   7   4     4496.15     4741.52     29.81 o 
   1   7   4     2133.61     2140.22     13.98 o 
   2   7   4       92.19       66.45      5.09 o 
   3   7   4       49.16       49.63      1.90 o 
   4   7   4      146.95      196.71      2.95 o 
   5   7   4        8.88        8.04      1.34 o 
   6   7   4      601.35      645.33      5.99 o 
   7   7   4      355.38      408.59      3.84 o 
   8   7   4      134.56      144.21      2.69 o 
   9   7   4      122.65      104.63      2.98 o 
  10   7   4      112.46       93.19      2.98 o 
  11   7   4      117.98      121.03      3.77 o 
  12   7   4      329.24      311.32      5.38 o 
  13   7   4        2.56        3.04      2.86 o 
  14   7   4       61.02       66.19      4.07 o 
  15   7   4       14.66       11.51      3.46 o 
  16   7   4       49.94       35.85      3.98 o 
 -17   8   4        2.73        1.93      2.64 o 
 -16   8   4        3.66        2.34      2.48 o 
 -15   8   4        0.08       -2.34      2.34 o 
 -14   8   4        6.32        9.38      2.40 o 
 -13   8   4      166.83      140.59      5.43 o 
 -12   8   4        3.85       11.90      2.01 o 
 -11   8   4       26.52       24.43      2.31 o 
 -10   8   4      269.78      268.97      3.68 o 
  -9   8   4      448.28      469.64      4.72 o 
  -8   8   4      143.47      146.69      4.00 o 
  -7   8   4        6.25        5.26      1.69 o 
  -6   8   4      995.16      922.30     10.10 o 
  -5   8   4       80.62       73.71      2.56 o 
  -4   8   4       29.67       21.25      1.31 o 
  -3   8   4        2.07       -0.65      1.13 o 
  -2   8   4     2661.02     2660.38     17.48 o 
  -1   8   4      602.26      468.23      4.84 o 
   0   8   4      145.86      122.02      2.19 o 
   1   8   4     3130.51     3190.56     20.50 o 
   2   8   4      280.35      227.74      3.46 o 
   3   8   4      344.87      313.27      3.85 o 
   4   8   4      180.79      183.95      4.09 o 
   5   8   4        4.05        4.61      1.59 o 
   6   8   4       31.55       22.97      1.73 o 
   7   8   4      132.42      151.75      3.19 o 
   8   8   4      259.55      257.09      6.12 o 
   9   8   4       77.05       80.64      2.61 o 
  10   8   4       35.18       36.30      2.66 o 
  11   8   4       89.86       85.45      3.71 o 
  12   8   4        9.72       13.39      2.61 o 
  13   8   4        0.04        6.35      3.16 o 
  14   8   4       35.53       40.85      3.87 o 
  15   8   4        2.68       -2.16      3.37 o 
 -16   9   4        0.02       -0.29      2.60 o 
 -15   9   4       37.22       36.42      2.92 o 
 -14   9   4        1.44        3.41      2.34 o 
 -13   9   4      163.50      180.72      3.93 o 
 -12   9   4        3.40        1.31      2.15 o 
 -11   9   4        0.39        0.03      2.06 o 
 -10   9   4        0.42        0.96      1.98 o 
  -9   9   4       64.15       80.16      3.11 o 
  -8   9   4       28.81       20.01      2.06 o 
  -7   9   4      117.68       96.12      4.05 o 
  -6   9   4        9.86        9.52      1.77 o 
  -5   9   4        0.31       -1.06      1.62 o 
  -4   9   4       62.40       61.04      2.01 o 
  -3   9   4       48.76       54.74      2.20 o 
  -2   9   4      308.14      309.38      3.54 o 
  -1   9   4        1.60        3.91      2.42 o 
   0   9   4     4023.62     4024.97     25.75 o 
   1   9   4       80.79       88.68      3.10 o 
   2   9   4       23.51       25.05      1.73 o 
   3   9   4      585.71      548.24      5.59 o 
   4   9   4     1025.48     1052.50      8.96 o 
   5   9   4       67.66       61.65      2.38 o 
   6   9   4     1305.22     1316.57     13.98 o 
   7   9   4      147.87      139.18      3.36 o 
   8   9   4      158.99      169.14      3.61 o 
   9   9   4       37.27       25.31      2.49 o 
  10   9   4       54.38       38.30      2.66 o 
  11   9   4       16.00       17.95      3.75 o 
  12   9   4      108.41      112.49      7.08 o 
  13   9   4       17.68       15.34      3.90 o 
  14   9   4      165.72      179.55      6.12 o 
 -15  10   4        1.11        3.87      2.71 o 
 -14  10   4      124.63      129.70      3.82 o 
 -13  10   4       91.32       97.76      6.38 o 
 -12  10   4      108.56      112.07      3.78 o 
 -11  10   4        5.56        3.04      2.31 o 
 -10  10   4        0.31        0.50      1.95 o 
  -9  10   4        4.83        2.00      2.02 o 
  -8  10   4       36.66       33.85      2.31 o 
  -7  10   4      154.27      149.74      3.52 o 
  -6  10   4       51.44       45.87      2.31 o 
  -5  10   4      107.16       80.88      2.88 o 
  -4  10   4      129.79      127.24      2.56 o 
  -3  10   4      182.71      199.39      2.99 o 
  -2  10   4        0.09       -1.12      1.28 o 
  -1  10   4        0.19       -0.45      1.66 o 
   0  10   4      832.02      849.18      7.77 o 
   1  10   4      961.10      878.79      7.98 o 
   2  10   4      217.47      254.71      3.96 o 
   3  10   4      287.43      278.01      6.93 o 
   4  10   4       65.89       67.77      4.51 o 
   5  10   4      101.07       99.22      3.05 o 
   6  10   4      724.39      778.14      7.51 o 
   7  10   4      112.48      141.69      4.39 o 
   8  10   4        2.08        4.03      1.97 o 
   9  10   4        0.48       -0.18      2.39 o 
  10  10   4      114.91      131.09      4.67 o 
  11  10   4      111.35      115.18      4.39 o 
  12  10   4       64.52       59.40      4.07 o 
  13  10   4       19.32       11.95      4.91 o 
  14  10   4      166.58      206.13      7.81 o 
 -14  11   4        3.67        2.60      2.32 o 
 -13  11   4       44.87       41.73      3.11 o 
 -12  11   4       70.67       65.01      3.11 o 
 -11  11   4        0.06       -0.55      2.27 o 
 -10  11   4        2.30        3.19      2.27 o 
  -9  11   4       81.13       94.14      3.58 o 
  -8  11   4        9.98       12.46      2.23 o 
  -7  11   4      580.68      491.33      8.06 o 
  -6  11   4       20.77       25.74      2.24 o 
  -5  11   4        7.79        4.53      1.95 o 
  -4  11   4      114.87      111.30      2.61 o 
  -3  11   4        8.02       16.99      1.59 o 
  -2  11   4       14.65       16.34      1.62 o 
  -1  11   4       27.44       34.03      2.20 o 
   0  11   4       96.91       88.29      5.34 o 
   1  11   4     1420.09     1393.05     15.06 o 
   2  11   4     2347.14     2310.13     17.78 o 
   3  11   4      141.63      138.87      3.41 o 
   4  11   4       29.00       33.04      3.05 o 
   5  11   4        1.06       -1.89      1.89 o 
   6  11   4      372.02      374.49      4.93 o 
   7  11   4       71.84       76.81      3.03 o 
   8  11   4      149.49      149.88      7.32 o 
   9  11   4        5.82        7.73      2.60 o 
  10  11   4       11.65       16.72      2.78 o 
  11  11   4       43.37       42.72      3.17 o 
  12  11   4      204.58      175.15      6.21 o 
  13  11   4       12.18        3.45      3.66 o 
 -13  12   4       56.09       54.99      3.21 o 
 -12  12   4      335.36      372.19      9.23 o 
 -11  12   4       10.38        5.70      2.52 o 
 -10  12   4        3.19        1.56      2.38 o 
  -9  12   4       11.13        5.22      2.27 o 
  -8  12   4       26.24       17.49      2.35 o 
  -7  12   4       19.10       14.38      2.38 o 
  -6  12   4       38.57       44.88      2.53 o 
  -5  12   4      380.82      395.32      5.89 o 
  -4  12   4        8.62       11.97      1.63 o 
  -3  12   4       18.65       21.26      2.01 o 
  -2  12   4      266.20      266.01      3.76 o 
  -1  12   4       44.93       36.13      2.24 o 
   0  12   4      355.55      354.53      4.95 o 
   1  12   4       57.86       46.26      2.38 o 
   2  12   4       10.87       15.71      2.16 o 
   3  12   4      311.23      343.10      4.90 o 
   4  12   4       82.06       79.85      3.70 o 
   5  12   4       53.63       46.73      2.71 o 
   6  12   4      134.65      149.50      3.75 o 
   7  12   4      414.01      370.73      6.00 o 
   8  12   4       12.23       12.82      2.77 o 
   9  12   4      184.83      181.48      4.87 o 
  10  12   4        2.87        1.71      3.26 o 
  11  12   4       94.17       94.99      8.67 o 
  12  12   4       39.76       50.86      4.48 o 
 -12  13   4       68.07       70.37      3.50 o 
 -11  13   4        5.05        6.65      2.71 o 
 -10  13   4        2.84       -0.15      2.48 o 
  -9  13   4        0.16       -0.81      2.69 o 
  -8  13   4       25.94       24.56      2.56 o 
  -7  13   4        4.54        4.05      2.27 o 
  -6  13   4        5.33        9.41      2.27 o 
  -5  13   4        1.44        1.07      2.19 o 
  -4  13   4      148.85      142.87      3.84 o 
  -3  13   4       54.39       38.43      2.56 o 
  -2  13   4      166.15      182.17      3.27 o 
  -1  13   4        7.37        7.86      1.79 o 
   0  13   4        0.39       -1.98      1.98 o 
   1  13   4      184.40      178.95      3.94 o 
   2  13   4       54.85       51.97      2.63 o 
   3  13   4      128.62      125.02      4.17 o 
   4  13   4       75.33       72.11      4.04 o 
   5  13   4       25.83       24.98      2.45 o 
   6  13   4       54.78       51.82      3.28 o 
   7  13   4        6.27        2.31      2.67 o 
   8  13   4      124.81      149.44      4.73 o 
   9  13   4        2.69        0.10      2.78 o 
  10  13   4       23.58       19.95      3.04 o 
  11  13   4       17.17       21.94      3.88 o 
 -11  14   4        2.14        1.41      2.62 o 
 -10  14   4       15.02        9.97      2.69 o 
  -9  14   4       23.63       21.04      2.85 o 
  -8  14   4       26.14       33.08      2.77 o 
  -7  14   4        8.41       10.22      2.53 o 
  -6  14   4        2.57        4.90      2.42 o 
  -5  14   4       36.47       46.32      2.82 o 
  -4  14   4        1.10        1.02      2.24 o 
  -3  14   4        2.20       -1.42      2.35 o 
  -2  14   4        4.99        2.31      2.27 o 
  -1  14   4       88.41      103.58      3.67 o 
   0  14   4       14.59        5.65      2.27 o 
   1  14   4        6.72        3.36      2.25 o 
   2  14   4        2.39       -1.59      2.24 o 
   3  14   4        0.73       -2.09      2.09 o 
   4  14   4      190.24      202.05      5.13 o 
   5  14   4       41.36       42.07      3.31 o 
   6  14   4      218.14      237.14      5.54 o 
   7  14   4        0.94        3.16      2.83 o 
   8  14   4        1.08       -2.78      2.78 o 
   9  14   4       11.09       11.02      3.16 o 
  -9  15   4        0.80       -0.49      2.70 o 
  -8  15   4       45.27       34.14      3.13 o 
  -7  15   4      139.01      170.47      5.36 o 
  -6  15   4       20.10       30.37      2.92 o 
  -5  15   4       34.02       34.05      2.82 o 
  -4  15   4        4.84        8.82      2.60 o 
  -3  15   4      121.92      137.78      4.19 o 
  -2  15   4        0.00       -1.47      2.46 o 
  -1  15   4       20.30       18.18      2.48 o 
   0  15   4        0.25       -2.19      2.19 o 
   1  15   4      143.03      139.32      4.10 o 
   2  15   4        3.76        5.32      2.41 o 
   3  15   4       18.47       18.33      3.16 o 
   4  15   4       32.15       35.09      3.84 o 
   5  15   4      315.49      343.60      7.25 o 
   6  15   4       72.09       72.27      3.88 o 
   7  15   4       11.47        3.37      3.00 o 
  -7  16   4       10.34       10.15      4.48 o 
  -6  16   4       38.71       32.89      4.76 o 
  -5  16   4      169.25      170.13      6.05 o 
  -4  16   4      117.21      140.15      4.38 o 
  -3  16   4        2.88        1.02      2.49 o 
  -2  16   4        0.03       -2.45      2.45 o 
  -1  16   4        3.65        2.43      2.60 o 
   0  16   4      115.49      117.53      4.26 o 
   1  16   4       80.52       95.68      4.42 o 
   2  16   4       35.24       33.35      3.43 o 
   3  16   4        0.00       -2.31      2.95 o 
   4  16   4      110.81      125.51      8.05 o 
   5  16   4       10.24       14.18      3.16 o 
 -19   1   5      312.73      308.69      5.49 o 
 -18   1   5       14.11       18.13      3.06 o 
 -17   1   5       21.29       30.47      2.75 o 
 -16   1   5       61.31       53.40      2.82 o 
 -15   1   5       46.98       41.44      2.56 o 
 -14   1   5        1.73       -0.36      2.02 o 
 -13   1   5      183.84      176.47      3.78 o 
 -12   1   5     1604.29     1611.03     13.90 o 
 -11   1   5      216.31      184.09      3.43 o 
 -10   1   5       25.58       17.07      1.66 o 
  -9   1   5      167.55      223.32      3.39 o 
  -8   1   5      320.72      429.23      4.48 o 
  -7   1   5      115.47       86.78      2.27 o 
  -6   1   5     6471.88     7118.76     40.46 o 
  -5   1   5       14.73       26.22      0.92 o 
  -4   1   5       73.94       54.63      1.18 o 
  -3   1   5     2626.06     2390.24      9.77 o 
  -2   1   5      351.09      476.25      2.33 o 
  -1   1   5     2685.23     3046.96     14.15 o 
   0   1   5      173.24      226.84      1.63 o 
   1   1   5      628.75      647.41      4.44 o 
   2   1   5     1742.32     1901.61     13.46 o 
   3   1   5       60.08       44.63      0.80 o 
   4   1   5     1524.45     1428.57      7.90 o 
   5   1   5      190.17      148.63      1.50 o 
   6   1   5       28.06       34.63      0.88 o 
   7   1   5      744.39      742.63      4.52 o 
   8   1   5      310.56      291.37      2.44 o 
   9   1   5       29.62       18.34      1.03 o 
  10   1   5       38.34       58.84      2.12 o 
  11   1   5        2.55        0.63      1.37 o 
  12   1   5       82.77       86.78      4.07 o 
  13   1   5        0.96       -1.01      2.45 o 
  14   1   5      162.43      157.73      6.79 o 
  15   1   5      467.65      470.73      8.28 o 
  16   1   5      236.90      236.77      6.33 o 
  17   1   5       42.71       30.40      3.78 o 
 -19   2   5        1.37        2.45      2.67 o 
 -18   2   5       13.55       17.47      2.70 o 
 -17   2   5       35.68       35.22      2.82 o 
 -16   2   5        1.80        0.37      2.27 o 
 -15   2   5        9.51       13.34      2.24 o 
 -14   2   5      397.55      411.91      5.90 o 
 -13   2   5      611.41      602.64      6.54 o 
 -12   2   5        5.86        1.79      1.91 o 
 -11   2   5        0.73        2.61      1.62 o 
 -10   2   5       20.73       11.31      1.62 o 
  -9   2   5      589.38      603.43      5.85 o 
  -8   2   5      174.52      151.96      2.81 o 
  -7   2   5     1729.94     1524.59      9.52 o 
  -6   2   5      613.62      859.96      6.33 o 
  -5   2   5     1694.44     1900.35     12.46 o 
  -4   2   5     1185.03     1004.52      5.49 o 
  -3   2   5     1418.67     1224.45      6.93 o 
  -2   2   5      222.00      167.95      1.25 o 
  -1   2   5      932.87     1002.04      4.71 o 
   0   2   5      181.16      231.32      1.31 o 
   1   2   5       46.50       53.46      0.82 o 
   2   2   5     6340.21     6395.15     31.84 o 
   3   2   5     1423.25     1464.39      8.07 o 
   4   2   5      132.34      135.39      1.14 o 
   5   2   5        9.89       13.21      0.64 o 
   6   2   5      208.68      169.10      1.88 o 
   7   2   5       65.64      118.98      1.55 o 
   8   2   5       50.37       58.78      1.74 o 
   9   2   5       13.96       15.54      1.15 o 
  10   2   5       29.22       36.43      1.64 o 
  11   2   5      548.03      536.01      5.27 o 
  12   2   5      441.93      412.06      6.85 o 
  13   2   5      114.15      102.15      7.08 o 
  14   2   5       68.05       57.51      3.57 o 
  15   2   5      221.38      235.24      6.12 o 
  16   2   5      226.38      232.34      6.50 o 
  17   2   5        0.08        3.03      3.37 o 
 -19   3   5      134.44      170.32      4.73 o 
 -18   3   5        8.23        5.18      2.67 o 
 -17   3   5        9.00        2.65      2.41 o 
 -16   3   5      115.66      126.06      3.94 o 
 -15   3   5       83.48       68.17      2.88 o 
 -14   3   5      174.20      161.79      3.89 o 
 -13   3   5      442.12      430.60      5.38 o 
 -12   3   5      111.53      105.04      4.55 o 
 -11   3   5      401.17      357.38      4.66 o 
 -10   3   5      227.83      234.51      3.68 o 
  -9   3   5       42.53       34.75      2.35 o 
  -8   3   5      989.88     1027.76      7.00 o 
  -7   3   5       87.51       92.97      1.98 o 
  -6   3   5      370.42      435.70      5.21 o 
  -5   3   5      387.70      347.58      3.28 o 
  -4   3   5     1240.69     1316.59      7.06 o 
  -3   3   5     1293.37     1481.73      7.35 o 
  -2   3   5      176.31      244.49      1.77 o 
  -1   3   5      983.63      915.84      4.42 o 
   0   3   5     4858.45     5236.83     23.47 o 
   1   3   5     1831.67     1935.94      9.32 o 
   2   3   5     4213.58     4737.42     22.05 o 
   3   3   5     2899.31     2911.62     15.26 o 
   4   3   5      463.87      498.75      3.35 o 
   5   3   5      500.18      578.10      4.34 o 
   6   3   5     1197.20     1185.99      6.82 o 
   7   3   5      579.92      641.36      4.15 o 
   8   3   5      127.68      153.67      2.33 o 
   9   3   5       12.42       11.88      1.34 o 
  10   3   5       39.70       42.09      1.70 o 
  11   3   5      284.93      289.69      5.66 o 
  12   3   5       55.61       78.47      3.98 o 
  13   3   5        1.46       -1.16      2.66 o 
  14   3   5       20.48       27.68      3.37 o 
  15   3   5      416.52      382.57      8.24 o 
  16   3   5       38.43       42.41      3.98 o 
 -18   4   5      190.38      193.21      4.79 o 
 -17   4   5      173.60      203.29      4.58 o 
 -16   4   5      187.26      206.81      4.68 o 
 -15   4   5      150.31      166.14      4.04 o 
 -14   4   5      251.11      259.52      7.09 o 
 -13   4   5      426.30      408.88      5.16 o 
 -12   4   5      104.88      103.90      4.05 o 
 -11   4   5     2937.26     2938.66     17.98 o 
 -10   4   5     1265.37     1293.16      8.04 o 
  -9   4   5      455.89      484.23      3.81 o 
  -8   4   5      879.61      947.22      6.55 o 
  -7   4   5      493.51      462.34      3.79 o 
  -6   4   5     1143.29     1359.69      8.65 o 
  -5   4   5     1451.93     1481.37      9.28 o 
  -4   4   5     2238.50     2394.84     13.21 o 
  -3   4   5      170.76      238.43      2.14 o 
  -2   4   5     5240.37     4868.32     22.79 o 
  -1   4   5      657.78      500.02      2.96 o 
   0   4   5     1956.35     2219.35     11.25 o 
   1   4   5      635.65      659.09      4.52 o 
   2   4   5     1066.11     1098.24      6.19 o 
   3   4   5       17.75       10.85      0.71 o 
   4   4   5     1728.24     1935.64     10.47 o 
   5   4   5      183.88      174.39      1.94 o 
   6   4   5      795.03      830.66      5.97 o 
   7   4   5     1643.51     1724.63     10.48 o 
   8   4   5      131.73      117.02      2.44 o 
   9   4   5      152.37      136.59      2.61 o 
  10   4   5      257.42      251.76      4.13 o 
  11   4   5       27.11       25.45      2.16 o 
  12   4   5       15.76       15.86      2.86 o 
  13   4   5      152.44      157.18      7.37 o 
  14   4   5     1041.04     1003.34     14.31 o 
  15   4   5      447.10      441.22      9.68 o 
  16   4   5       21.39       12.94      5.35 o 
 -18   5   5       59.64       55.47      3.21 o 
 -17   5   5      166.57      181.06      7.72 o 
 -16   5   5       27.86       20.30      2.53 o 
 -15   5   5       20.65       29.59      2.56 o 
 -14   5   5       47.75       39.21      2.53 o 
 -13   5   5        0.58       -0.07      2.05 o 
 -12   5   5      538.26      576.56      5.43 o 
 -11   5   5      121.68      110.78      3.24 o 
 -10   5   5     1408.68     1420.26      8.75 o 
  -9   5   5      469.79      470.85      4.14 o 
  -8   5   5      272.19      269.57      2.87 o 
  -7   5   5      208.18      213.87      2.57 o 
  -6   5   5     1775.93     1842.46     11.38 o 
  -5   5   5      125.78      106.99      1.91 o 
  -4   5   5     3667.46     3747.14     21.93 o 
  -3   5   5     1255.85     1190.16      7.62 o 
  -2   5   5     1632.59     1833.00      9.60 o 
  -1   5   5     2108.77     2271.86     12.49 o 
   0   5   5     1905.33     1776.37     10.54 o 
   1   5   5     8850.23     9047.60     56.33 o 
   2   5   5      636.61      768.35      4.97 o 
   3   5   5      391.74      397.97      3.06 o 
   4   5   5       12.44       32.22      1.29 o 
   5   5   5      306.10      315.18      3.45 o 
   6   5   5      103.49       83.48      1.90 o 
   7   5   5       88.03       69.17      1.65 o 
   8   5   5      115.05      140.83      2.16 o 
   9   5   5      519.73      524.56      5.38 o 
  10   5   5       35.00       26.88      2.10 o 
  11   5   5        8.41        6.45      1.99 o 
  12   5   5      544.15      510.32      8.28 o 
  13   5   5      161.10      169.04      5.31 o 
  14   5   5      146.86      142.13      5.31 o 
  15   5   5        0.04       -0.82      3.16 o 
  16   5   5        1.77        0.70      4.19 o 
 -18   6   5       93.60       82.26      3.60 o 
 -17   6   5       14.63       12.91      2.66 o 
 -16   6   5       48.83       47.14      2.96 o 
 -15   6   5       62.96       53.03      2.82 o 
 -14   6   5       21.44       21.01      2.41 o 
 -13   6   5        4.03        7.69      2.13 o 
 -12   6   5       96.15       82.41      3.77 o 
 -11   6   5       42.50       51.02      1.94 o 
 -10   6   5      697.90      704.91      6.19 o 
  -9   6   5     1497.66     1462.24     12.98 o 
  -8   6   5      739.28      723.34      5.42 o 
  -7   6   5      129.85      119.88      2.14 o 
  -6   6   5      486.33      455.32      4.65 o 
  -5   6   5      344.47      340.69      3.42 o 
  -4   6   5       21.11       23.93      1.68 o 
  -3   6   5     1872.00     1938.48     12.88 o 
  -2   6   5        0.06        4.45      1.06 o 
  -1   6   5     1939.42     2091.39     13.34 o 
   0   6   5     4437.16     4699.90     26.83 o 
   1   6   5     1332.63     1349.67      8.32 o 
   2   6   5        0.00        2.63      0.93 o 
   3   6   5      116.32      128.18      1.98 o 
   4   6   5      984.48     1048.03      6.70 o 
   5   6   5     1084.76     1065.72      6.84 o 
   6   6   5      643.67      646.97      5.02 o 
   7   6   5     3786.03     3843.68     27.39 o 
   8   6   5     1322.05     1271.67      9.04 o 
   9   6   5      178.62      187.94      3.19 o 
  10   6   5       25.40       22.69      2.11 o 
  11   6   5       33.27       33.37      2.49 o 
  12   6   5       20.98       25.29      3.16 o 
  13   6   5       60.52       68.51      3.87 o 
  14   6   5        3.91       -2.59      3.90 o 
  15   6   5       15.92       12.55      3.25 o 
  16   6   5        0.23        3.23      3.76 o 
 -17   7   5       57.73       75.80      3.47 o 
 -16   7   5        0.88        1.93      2.48 o 
 -15   7   5        1.34        1.69      2.35 o 
 -14   7   5        1.68       -2.16      2.23 o 
 -13   7   5        8.19        5.63      2.04 o 
 -12   7   5       37.35       39.36      2.17 o 
 -11   7   5       33.12       39.49      2.47 o 
 -10   7   5      170.14      177.79      3.27 o 
  -9   7   5       49.51       48.72      2.91 o 
  -8   7   5        5.97        4.26      1.42 o 
  -7   7   5        2.13        1.88      1.59 o 
  -6   7   5       80.53       76.10      2.94 o 
  -5   7   5       35.76       22.95      1.36 o 
  -4   7   5      117.76      101.05      2.11 o 
  -3   7   5       97.98      107.05      2.94 o 
  -2   7   5     1478.18     1578.53     10.83 o 
  -1   7   5     2848.91     2917.65     18.82 o 
   0   7   5     2512.38     2735.90     17.66 o 
   1   7   5      966.42     1118.81      7.82 o 
   2   7   5       25.66       32.24      1.96 o 
   3   7   5      212.51      170.33      2.73 o 
   4   7   5      122.95      131.44      2.48 o 
   5   7   5        0.08       -0.11      0.96 o 
   6   7   5      153.22      152.05      2.30 o 
   7   7   5       20.58       19.62      1.16 o 
   8   7   5       43.46       43.91      3.38 o 
   9   7   5       11.51       15.37      2.05 o 
  10   7   5        7.51        8.69      2.22 o 
  11   7   5      128.99      106.55      3.66 o 
  12   7   5       73.25       86.28      4.48 o 
  13   7   5        0.15        1.12      4.63 o 
  14   7   5       38.49       31.82      3.57 o 
  15   7   5       39.44       39.32      3.78 o 
 -17   8   5       49.01       61.41      3.39 o 
 -16   8   5       27.59       34.62      2.99 o 
 -15   8   5        0.88       -0.86      2.42 o 
 -14   8   5       47.70       40.98      2.78 o 
 -13   8   5       22.76       20.90      2.24 o 
 -12   8   5        1.34        4.04      1.88 o 
 -11   8   5       59.91       60.83      2.67 o 
 -10   8   5       33.84       41.27      1.98 o 
  -9   8   5       29.32       32.67      1.81 o 
  -8   8   5       17.05       13.81      1.91 o 
  -7   8   5      789.89      772.06      7.33 o 
  -6   8   5       17.44       15.28      1.69 o 
  -5   8   5      241.77      242.27      3.11 o 
  -4   8   5      369.88      361.27      3.76 o 
  -3   8   5      401.13      455.18      4.28 o 
  -2   8   5      621.33      676.95      5.53 o 
  -1   8   5       17.06       22.06      1.28 o 
   0   8   5      246.27      245.12      2.86 o 
   1   8   5      479.27      465.11      5.37 o 
   2   8   5      467.39      409.81      4.55 o 
   3   8   5     1970.45     2082.85     15.61 o 
   4   8   5      140.85      132.58      2.83 o 
   5   8   5       31.21       22.90      1.65 o 
   6   8   5        2.36        2.49      1.54 o 
   7   8   5     1044.99     1057.93     10.93 o 
   8   8   5      213.61      227.29      4.11 o 
   9   8   5       10.05       11.26      2.16 o 
  10   8   5      312.15      277.25      5.11 o 
  11   8   5        0.16       -0.40      2.22 o 
  12   8   5      142.28      139.82      5.19 o 
  13   8   5      129.51      134.72      5.52 o 
  14   8   5        9.79        7.34      3.37 o 
  15   8   5        2.51        5.93      4.91 o 
 -16   9   5        7.23       12.05      2.73 o 
 -15   9   5       61.04       89.51      3.64 o 
 -14   9   5        1.29        2.61      2.22 o 
 -13   9   5      273.00      286.68      4.41 o 
 -12   9   5       52.58       46.84      4.00 o 
 -11   9   5       25.71       29.04      2.41 o 
 -10   9   5      236.90      246.26      4.39 o 
  -9   9   5       73.62       51.22      2.46 o 
  -8   9   5       23.72       15.35      2.02 o 
  -7   9   5       35.33       22.73      2.02 o 
  -6   9   5        3.80        4.35      1.73 o 
  -5   9   5      277.88      317.90      3.59 o 
  -4   9   5       63.79       87.25      2.40 o 
  -3   9   5       34.35       33.85      1.57 o 
  -2   9   5      243.75      260.25      3.94 o 
  -1   9   5      798.84      777.67      6.19 o 
   0   9   5      476.52      504.30      5.37 o 
   1   9   5        4.12        1.17      1.54 o 
   2   9   5      410.87      403.56      4.61 o 
   3   9   5      460.77      428.85      4.79 o 
   4   9   5     1390.10     1423.01     11.45 o 
   5   9   5      671.91      599.75      6.43 o 
   6   9   5      163.36      158.70      3.35 o 
   7   9   5      142.78      161.34      3.43 o 
   8   9   5      481.53      452.15      9.81 o 
   9   9   5      259.32      275.13      5.43 o 
  10   9   5       60.97       42.49      3.54 o 
  11   9   5       78.98       75.44      4.39 o 
  12   9   5       37.11       36.49      3.66 o 
  13   9   5        7.28       12.40      3.46 o 
  14   9   5       72.29       88.71     10.70 o 
 -15  10   5       14.33       18.79      2.53 o 
 -14  10   5       55.75       63.83      2.87 o 
 -13  10   5        5.63        0.08      2.18 o 
 -12  10   5       10.54        5.60      2.35 o 
 -11  10   5       32.52       29.28      2.49 o 
 -10  10   5      168.89      152.94      4.01 o 
  -9  10   5       35.22       25.10      2.38 o 
  -8  10   5       90.73       88.70      3.17 o 
  -7  10   5       57.10       48.03      2.46 o 
  -6  10   5      231.71      205.47      5.17 o 
  -5  10   5      147.15      157.12      2.90 o 
  -4  10   5       18.96        9.96      1.50 o 
  -3  10   5       37.53       36.08      1.77 o 
  -2  10   5      120.20      125.35      2.90 o 
  -1  10   5      958.74      945.29      7.34 o 
   0  10   5      193.38      183.05      3.07 o 
   1  10   5     2094.99     2119.27     16.30 o 
   2  10   5        6.53        8.45      1.90 o 
   3  10   5      156.14      143.42      4.76 o 
   4  10   5      127.21      117.20      4.01 o 
   5  10   5       51.33       44.47      2.99 o 
   6  10   5       50.36       53.62      3.26 o 
   7  10   5       27.25       24.92      2.50 o 
   8  10   5        0.04       -0.62      2.31 o 
   9  10   5      113.90      110.70      3.89 o 
  10  10   5        4.41        2.53      3.53 o 
  11  10   5       41.57       46.27      3.87 o 
  12  10   5        1.48        1.26      3.25 o 
  13  10   5      136.55      161.29      6.12 o 
 -14  11   5       22.37       20.45      2.47 o 
 -13  11   5        4.17        4.75      2.59 o 
 -12  11   5       46.31       50.57      2.93 o 
 -11  11   5        3.94        2.67      2.30 o 
 -10  11   5       23.89       14.36      2.49 o 
  -9  11   5       70.11       84.40      3.18 o 
  -8  11   5       34.61       19.29      2.24 o 
  -7  11   5       47.48       57.04      2.67 o 
  -6  11   5        4.40       10.10      2.12 o 
  -5  11   5      577.25      554.06      5.68 o 
  -4  11   5       35.53       41.36      2.63 o 
  -3  11   5      219.76      236.64      3.45 o 
  -2  11   5      110.61      117.96      2.71 o 
  -1  11   5      280.94      284.53      3.58 o 
   0  11   5     2718.52     2727.68     18.21 o 
   1  11   5       77.71       77.46      3.14 o 
   2  11   5       26.82       27.05      2.19 o 
   3  11   5     1200.44     1269.77     10.83 o 
   4  11   5       44.55       31.78      2.22 o 
   5  11   5       18.38       11.57      2.00 o 
   6  11   5      305.35      284.22      5.39 o 
   7  11   5        0.56        0.37      2.27 o 
   8  11   5       11.25        5.84      2.56 o 
   9  11   5        0.22       -1.58      2.39 o 
  10  11   5        0.00       -3.10      3.16 o 
  11  11   5        1.71        1.67      3.37 o 
  12  11   5      261.03      251.62      8.09 o 
 -13  12   5       58.05       58.05      3.25 o 
 -12  12   5        9.71       15.25      2.74 o 
 -11  12   5       76.67       99.94      3.82 o 
 -10  12   5        0.61       -2.30      2.30 o 
  -9  12   5      181.77      193.58      4.67 o 
  -8  12   5        3.49        7.82      2.35 o 
  -7  12   5       14.17       13.16      2.27 o 
  -6  12   5      242.91      200.99      4.26 o 
  -5  12   5       12.73       21.76      2.27 o 
  -4  12   5      209.64      184.07      3.19 o 
  -3  12   5       14.08       12.30      1.73 o 
  -2  12   5       61.85       57.59      2.19 o 
  -1  12   5        7.47        6.60      2.42 o 
   0  12   5        2.64        3.66      1.91 o 
   1  12   5       15.77       13.18      2.12 o 
   2  12   5        0.19       -0.83      1.90 o 
   3  12   5        1.45        0.72      1.95 o 
   4  12   5       74.38       67.19      2.72 o 
   5  12   5       12.14        7.43      2.61 o 
   6  12   5      137.61      128.62      4.97 o 
   7  12   5        0.04        3.68      2.53 o 
   8  12   5      111.52      109.30      5.24 o 
   9  12   5      224.76      263.92      5.92 o 
  10  12   5        0.01       -3.25      3.25 o 
  11  12   5       43.88       40.09      4.48 o 
 -12  13   5       36.63       40.96      3.07 o 
 -11  13   5        2.97        3.34      2.63 o 
 -10  13   5        9.78        8.69      2.53 o 
  -9  13   5        1.01       -1.77      2.45 o 
  -8  13   5      169.13      152.71      4.21 o 
  -7  13   5       35.47       42.24      2.74 o 
  -6  13   5      490.93      496.73      6.32 o 
  -5  13   5       87.11       92.08      4.17 o 
  -4  13   5       65.20       53.67      2.75 o 
  -3  13   5       72.05       72.47      3.55 o 
  -2  13   5        3.51       -0.81      1.74 o 
  -1  13   5      159.96      146.72      3.19 o 
   0  13   5      325.79      332.91      5.05 o 
   1  13   5       11.30        9.09      2.16 o 
   2  13   5       45.52       48.87      2.62 o 
   3  13   5      152.49      154.63      3.75 o 
   4  13   5      201.58      212.09      8.88 o 
   5  13   5        0.12       -2.49      2.49 o 
   6  13   5      220.08      243.56      5.34 o 
   7  13   5      134.36      134.02      4.55 o 
   8  13   5        5.47        2.73      2.72 o 
   9  13   5        0.00       -3.37      3.37 o 
  10  13   5       15.95       19.72      3.66 o 
 -11  14   5       36.94       38.90      3.21 o 
 -10  14   5       19.88       12.23      2.77 o 
  -9  14   5       26.20       28.97      2.89 o 
  -8  14   5       10.50       16.71      2.74 o 
  -7  14   5       26.19       24.99      2.64 o 
  -6  14   5        9.59        6.15      2.49 o 
  -5  14   5        0.35       -2.12      2.38 o 
  -4  14   5      101.76      103.46      3.86 o 
  -3  14   5        1.43       -0.07      2.31 o 
  -2  14   5       32.59       36.89      2.70 o 
  -1  14   5        7.25       10.50      2.25 o 
   0  14   5       24.36       19.13      2.36 o 
   1  14   5        0.01       -2.09      2.09 o 
   2  14   5        7.21        3.61      2.25 o 
   3  14   5        0.23       -2.66      2.66 o 
   4  14   5       24.40       26.12      3.00 o 
   5  14   5       24.72       32.38      3.21 o 
   6  14   5        3.67        4.99      2.81 o 
   7  14   5        3.79        1.61      3.04 o 
   8  14   5       23.20       15.56      3.11 o 
   9  14   5        0.22       -3.15      3.54 o 
  -9  15   5       48.56       56.16      3.32 o 
  -8  15   5       62.77       67.74      7.43 o 
  -7  15   5       28.26       32.35      2.99 o 
  -6  15   5        1.02        3.76      2.60 o 
  -5  15   5       79.08      107.43      4.12 o 
  -4  15   5       36.57       40.36      2.82 o 
  -3  15   5        5.45        5.50      2.49 o 
  -2  15   5       41.15       40.89      2.82 o 
  -1  15   5       16.88       22.85      3.17 o 
   0  15   5       39.55       49.35      3.05 o 
   1  15   5        0.11        0.21      2.76 o 
   2  15   5        5.53       -0.60      2.70 o 
   3  15   5        1.98       -0.83      2.78 o 
   4  15   5       60.36       59.49      3.66 o 
   5  15   5       71.39       78.79      3.94 o 
   6  15   5      130.34      174.76      5.22 o 
   7  15   5        4.53       -1.62      3.00 o 
  -6  16   5        7.78        9.64      2.84 o 
  -5  16   5      192.86      207.59      7.09 o 
  -4  16   5       20.79       24.87      2.92 o 
  -3  16   5       24.68       29.01      2.93 o 
  -2  16   5        7.46        2.64      2.60 o 
  -1  16   5       68.92       68.54      3.83 o 
   0  16   5        3.13        2.13      2.95 o 
   1  16   5       15.33       18.24      3.28 o 
   2  16   5        1.84       -2.18      3.00 o 
   3  16   5        0.21       -1.50      3.04 o 
   4  16   5       12.44       13.33      3.82 o 
 -19   0   6        0.18        0.72      3.88 o 
 -18   0   6       20.58       21.65      4.09 o 
 -17   0   6      772.76      787.00     18.21 o 
 -16   0   6        7.56        3.61      3.90 o 
 -15   0   6       38.45       30.48      3.57 o 
 -14   0   6      123.83      115.40      4.89 o 
 -13   0   6     2188.06     2100.67     23.85 o 
 -12   0   6      544.01      590.71     21.68 o 
 -11   0   6      913.85      943.53     11.96 o 
 -10   0   6      245.38      250.13      7.08 o 
  -9   0   6      139.67      102.07      3.57 o 
  -8   0   6       79.12       76.85      3.61 o 
  -7   0   6     2883.48     3327.31     34.40 o 
  -6   0   6     2496.89     2181.78     18.52 o 
  -5   0   6     8382.24     7827.20     54.70 o 
  -4   0   6      700.26      589.98      4.94 o 
  -3   0   6      464.18      436.00      4.01 o 
  -2   0   6     6278.25     6018.04     37.78 o 
  -1   0   6     2251.47     1948.28     18.45 o 
   0   0   6     2071.40     1865.87     15.22 o 
   2   0   6      354.35      351.18      5.35 o 
   3   0   6       25.88       19.67      0.90 o 
   4   0   6     1062.06     1150.23     10.85 o 
   5   0   6     1665.64     1675.97     14.30 o 
   6   0   6        1.00        0.98      0.80 o 
   7   0   6      999.68     1079.68     11.65 o 
   8   0   6      111.16      122.51      2.74 o 
   9   0   6      375.42      328.70      4.15 o 
  10   0   6      697.94      757.42      9.17 o 
  11   0   6        1.70       -0.29      2.89 o 
  12   0   6       26.18       30.07      3.76 o 
  13   0   6      121.64      135.01      6.36 o 
  14   0   6        4.58        6.65      3.76 o 
  15   0   6       49.30       50.59      5.20 o 
  16   0   6       16.20       20.53      4.63 o 
 -19   1   6       22.15       28.67      2.93 o 
 -18   1   6       48.54       46.45      4.31 o 
 -17   1   6       11.90       15.46      2.63 o 
 -16   1   6       34.46       39.70      2.71 o 
 -15   1   6      188.10      176.70      4.00 o 
 -14   1   6       13.55       12.80      2.16 o 
 -13   1   6       21.03       20.47      2.20 o 
 -12   1   6      372.68      351.61      4.80 o 
 -11   1   6       67.35       59.49      2.47 o 
 -10   1   6       46.31       40.06      1.87 o 
  -9   1   6        8.56       12.59      2.01 o 
  -8   1   6     4055.77     4040.17     28.76 o 
  -7   1   6     1275.81     1659.73     12.31 o 
  -6   1   6     5136.19     5677.83     32.35 o 
  -5   1   6     1769.16     1813.94      9.44 o 
  -4   1   6      549.30      441.96      2.72 o 
  -3   1   6     4819.59     4397.21     20.46 o 
  -2   1   6      136.91      246.99      1.49 o 
  -1   1   6       21.61       15.94      0.45 o 
   0   1   6      836.71      795.92      4.26 o 
   1   1   6        1.02        2.37      1.28 o 
   2   1   6       41.88       42.12      1.34 o 
   3   1   6     1184.30     1127.06      7.38 o 
   4   1   6       46.19       74.08      1.17 o 
   5   1   6      730.29      749.80      5.23 o 
   6   1   6      230.13      230.34      1.93 o 
   7   1   6        1.44        0.25      0.62 o 
   8   1   6       93.46       79.80      1.66 o 
   9   1   6      207.62      204.43      2.16 o 
  10   1   6        9.58        5.29      1.65 o 
  11   1   6       78.81       63.91      3.33 o 
  12   1   6      170.49      167.02      4.80 o 
  13   1   6        2.61        4.05      2.66 o 
  14   1   6        3.53        2.17      2.86 o 
  15   1   6        4.36        5.97      2.96 o 
  16   1   6        0.26       -2.86      2.86 o 
 -19   2   6      220.63      233.99      5.12 o 
 -18   2   6       16.44       21.92      2.82 o 
 -17   2   6       50.28       46.45      2.96 o 
 -16   2   6       25.07       20.36      2.52 o 
 -15   2   6      213.16      237.71      4.47 o 
 -14   2   6        4.20       19.34      2.27 o 
 -13   2   6      106.84      110.61      3.50 o 
 -12   2   6     1199.20     1140.60     10.01 o 
 -11   2   6       72.06       41.49      2.09 o 
 -10   2   6       12.61       19.17      1.69 o 
  -9   2   6      198.94      258.74      3.20 o 
  -8   2   6      363.51      366.09      3.44 o 
  -7   2   6        0.01        5.71      1.05 o 
  -6   2   6     2101.05     2320.60     15.12 o 
  -5   2   6       72.55       39.53      1.29 o 
  -4   2   6     1416.24     1444.98      7.21 o 
  -3   2   6       88.18       94.70      1.27 o 
  -2   2   6      801.20      864.20      4.20 o 
  -1   2   6     2481.18     2587.99     11.06 o 
   0   2   6      810.18      851.30      4.53 o 
   1   2   6     5080.42     5330.30     28.20 o 
   2   2   6     1070.87     1199.72      6.65 o 
   3   2   6     1707.88     1634.85      9.60 o 
   4   2   6     1506.73     1528.11     10.02 o 
   5   2   6      816.78      760.97      4.84 o 
   6   2   6       31.03       35.08      0.96 o 
   7   2   6       23.51       31.61      1.02 o 
   8   2   6      356.27      381.28      3.48 o 
   9   2   6       21.41       21.41      1.79 o 
  10   2   6      197.54      183.40      3.38 o 
  11   2   6      355.27      335.89      5.93 o 
  12   2   6        7.03        3.20      2.43 o 
  13   2   6      683.32      625.14      9.20 o 
  14   2   6       70.90       52.18      3.48 o 
  15   2   6        3.91       -1.13      5.06 o 
  16   2   6        8.49        3.01      3.16 o 
 -19   3   6       23.62       37.94      3.13 o 
 -18   3   6        2.32        1.93      2.53 o 
 -17   3   6        3.26       -0.04      2.49 o 
 -16   3   6       20.12       24.51      2.56 o 
 -15   3   6       63.04       73.15      3.06 o 
 -14   3   6      292.66      324.34      7.76 o 
 -13   3   6       20.25       15.21      2.06 o 
 -12   3   6     2381.64     2352.21     18.21 o 
 -11   3   6     1000.30      908.96      8.31 o 
 -10   3   6      155.03      172.30      2.94 o 
  -9   3   6        5.81        7.07      1.25 o 
  -8   3   6     1130.18     1206.05      7.99 o 
  -7   3   6      244.30      211.65      3.00 o 
  -6   3   6       77.35       71.89      1.99 o 
  -5   3   6      228.92      257.15      3.08 o 
  -4   3   6       80.92       57.67      1.25 o 
  -3   3   6       30.23       82.29      1.23 o 
  -2   3   6       20.61       47.18      1.03 o 
  -1   3   6      758.09      943.52      4.37 o 
   0   3   6      122.14      151.04      1.22 o 
   1   3   6     5572.57     6284.40     33.62 o 
   2   3   6      665.59      665.29      4.32 o 
   3   3   6       40.65       29.11      0.94 o 
   4   3   6      395.48      372.00      2.99 o 
   5   3   6       29.57       59.78      1.19 o 
   6   3   6        0.45        4.54      0.65 o 
   7   3   6      226.75      243.61      2.65 o 
   8   3   6      444.60      428.14      3.80 o 
   9   3   6       26.91       38.56      1.71 o 
  10   3   6      159.41      156.70      4.23 o 
  11   3   6     1095.60     1082.75     12.98 o 
  12   3   6       93.07       70.49      3.98 o 
  13   3   6      501.99      472.91      7.87 o 
  14   3   6        0.49        2.02      3.47 o 
  15   3   6      122.14      137.51      5.10 o 
  16   3   6       71.48       66.18      6.07 o 
 -18   4   6        1.07        6.87      2.63 o 
 -17   4   6       15.51       19.40      2.67 o 
 -16   4   6      121.25      140.82      4.19 o 
 -15   4   6       26.56       27.22      3.42 o 
 -14   4   6       97.76       99.24      3.38 o 
 -13   4   6        2.86        4.85      1.61 o 
 -12   4   6      491.93      439.12      4.61 o 
 -11   4   6      136.89      153.57      3.79 o 
 -10   4   6        7.50        4.98      1.23 o 
  -9   4   6     1529.79     1475.09      8.93 o 
  -8   4   6       21.22       18.73      1.19 o 
  -7   4   6      132.40      109.03      2.06 o 
  -6   4   6     1199.46     1362.26      8.75 o 
  -5   4   6        0.38        1.88      0.92 o 
  -4   4   6      770.88      856.68      5.32 o 
  -3   4   6        0.14        1.07      0.71 o 
  -2   4   6      928.10      901.53      4.79 o 
  -1   4   6      284.11      411.27      3.19 o 
   0   4   6       16.13       12.01      0.64 o 
   1   4   6      417.44      478.19      2.99 o 
   2   4   6     1271.10     1603.44      7.76 o 
   3   4   6     2932.74     2863.73     14.19 o 
   4   4   6        1.28        3.19      0.73 o 
   5   4   6      212.22      237.41      2.17 o 
   6   4   6      320.29      327.52      3.12 o 
   7   4   6        1.82        2.92      0.91 o 
   8   4   6      438.36      401.72      5.02 o 
   9   4   6      743.20      744.97      6.49 o 
  10   4   6        0.70       -0.41      1.72 o 
  11   4   6       61.35       45.92      3.90 o 
  12   4   6      130.80      116.97      4.69 o 
  13   4   6       28.70       40.77      4.91 o 
  14   4   6       55.94       50.30      3.66 o 
  15   4   6       24.33       23.27      3.37 o 
  16   4   6        6.87       10.64      3.25 o 
 -18   5   6       67.25       77.06      3.54 o 
 -17   5   6        9.86       14.57      2.74 o 
 -16   5   6       26.37       40.21      3.42 o 
 -15   5   6       58.64       60.85      2.92 o 
 -14   5   6       85.39       92.89      6.01 o 
 -13   5   6       33.50       26.88      2.35 o 
 -12   5   6        0.33        0.53      1.54 o 
 -11   5   6      628.98      660.77      5.03 o 
 -10   5   6      130.40      127.87      2.42 o 
  -9   5   6     1051.61     1006.36      7.10 o 
  -8   5   6        7.73       11.16      1.21 o 
  -7   5   6     1182.64     1285.72      8.48 o 
  -6   5   6        0.92        0.39      1.03 o 
  -5   5   6       10.01       11.73      1.01 o 
  -4   5   6      225.60      273.15      3.23 o 
  -3   5   6      659.60      544.67      3.82 o 
  -2   5   6     3845.35     3813.19     19.22 o 
  -1   5   6       35.86       21.45      0.90 o 
   0   5   6        7.75        3.10      1.10 o 
   1   5   6     4544.59     4851.79     27.46 o 
   2   5   6     2464.62     2629.91     14.14 o 
   3   5   6      547.93      481.53      3.24 o 
   4   5   6      643.26      698.19      5.19 o 
   5   5   6      345.21      386.78      8.73 o 
   6   5   6     1602.70     1666.92     11.09 o 
   7   5   6      285.34      272.99      2.65 o 
   8   5   6       55.67       49.92      2.03 o 
   9   5   6      106.07       76.06      2.87 o 
  10   5   6      232.57      238.11      4.26 o 
  11   5   6      384.41      370.52      6.64 o 
  12   5   6      891.15      892.76     11.65 o 
  13   5   6        3.68        9.77      3.32 o 
  14   5   6       85.68       85.82      4.60 o 
  15   5   6       33.16       32.25      5.93 o 
 -18   6   6       52.25       50.94      3.32 o 
 -17   6   6       67.58       76.87      4.59 o 
 -16   6   6       21.39       15.15      2.54 o 
 -15   6   6       29.34       23.27      2.53 o 
 -14   6   6       74.19       80.55      3.27 o 
 -13   6   6       52.26       58.43      2.70 o 
 -12   6   6      559.02      609.92      5.97 o 
 -11   6   6       20.31       29.79      1.59 o 
 -10   6   6      334.25      291.12      3.44 o 
  -9   6   6      366.20      360.15      3.68 o 
  -8   6   6       69.54       61.67      2.74 o 
  -7   6   6      696.24      771.63      5.70 o 
  -6   6   6      320.02      316.35      3.20 o 
  -5   6   6      583.48      597.70      4.58 o 
  -4   6   6       31.13       25.23      1.23 o 
  -3   6   6     1062.99     1136.03      7.46 o 
  -2   6   6      821.93      863.86      5.47 o 
  -1   6   6      131.85      131.99      2.37 o 
   0   6   6      120.92      106.82      1.72 o 
   1   6   6     1061.72      994.80      7.00 o 
   2   6   6      315.40      310.53      3.62 o 
   3   6   6       78.37       91.75      1.90 o 
   4   6   6     1749.69     1820.94     10.97 o 
   5   6   6     1086.97     1129.13      7.21 o 
   6   6   6       31.55       22.77      1.11 o 
   7   6   6      653.37      630.30      5.76 o 
   8   6   6      297.07      289.33      3.12 o 
   9   6   6       39.11       35.05      2.27 o 
  10   6   6      125.39      118.26      3.56 o 
  11   6   6      326.33      364.89      6.74 o 
  12   6   6       63.77       49.90      3.37 o 
  13   6   6        0.07       -2.86      2.86 o 
  14   6   6       30.03       38.55      3.57 o 
  15   6   6        1.22        0.06      3.16 o 
 -17   7   6       72.32       78.47      3.53 o 
 -16   7   6       41.33       43.15      2.96 o 
 -15   7   6       58.39       57.85      3.04 o 
 -14   7   6        5.58        5.71      2.37 o 
 -13   7   6      375.82      338.82      4.67 o 
 -12   7   6      210.64      217.08      3.83 o 
 -11   7   6      518.59      493.91      6.20 o 
 -10   7   6      570.62      582.52      5.59 o 
  -9   7   6      768.02      735.33      6.40 o 
  -8   7   6      130.31      132.81      2.85 o 
  -7   7   6       51.72       51.85      3.03 o 
  -6   7   6      630.96      697.50      6.54 o 
  -5   7   6      615.26      626.79      6.44 o 
  -4   7   6       15.10       18.12      1.34 o 
  -3   7   6      280.97      268.53      3.10 o 
  -2   7   6      761.05      930.14      6.31 o 
  -1   7   6       85.78       87.10      1.92 o 
   0   7   6     2234.35     2227.92     14.61 o 
   1   7   6        8.59       13.45      2.25 o 
   2   7   6      425.94      444.15      4.27 o 
   3   7   6       64.62       59.87      2.92 o 
   4   7   6      703.07      722.80      5.63 o 
   5   7   6      406.33      417.01      3.77 o 
   6   7   6      322.70      323.55      3.33 o 
   7   7   6      937.85      924.14      6.93 o 
   8   7   6        0.30        3.71      1.48 o 
   9   7   6        0.67        0.23      1.93 o 
  10   7   6       68.10       72.01      3.33 o 
  11   7   6        5.70        1.11      2.63 o 
  12   7   6        4.28        3.15      2.75 o 
  13   7   6       81.49       88.30      9.11 o 
  14   7   6       17.63       21.10      3.37 o 
  15   7   6        2.10       -3.32      5.06 o 
 -17   8   6       36.99       60.34      3.39 o 
 -16   8   6       72.16       75.92      3.39 o 
 -15   8   6        2.29       -2.38      2.38 o 
 -14   8   6      149.18      136.29      3.68 o 
 -13   8   6       10.41        5.61      2.01 o 
 -12   8   6      348.12      366.58      5.43 o 
 -11   8   6       17.51       16.73      2.35 o 
 -10   8   6       34.02       21.88      1.90 o 
  -9   8   6      458.02      448.39      4.80 o 
  -8   8   6        9.56        2.70      1.84 o 
  -7   8   6      228.52      249.47      4.01 o 
  -6   8   6       48.09       39.60      2.06 o 
  -5   8   6        6.50        2.88      1.31 o 
  -4   8   6        7.62        0.94      1.31 o 
  -3   8   6        6.66        9.03      1.33 o 
  -2   8   6      151.86      120.77      2.11 o 
  -1   8   6       81.96       86.42      2.31 o 
   0   8   6      943.99     1005.24      7.41 o 
   1   8   6      336.62      334.07      4.00 o 
   2   8   6        0.57        0.46      1.34 o 
   3   8   6      255.97      264.62      3.55 o 
   4   8   6      589.46      598.65      7.47 o 
   5   8   6       69.28       61.35      2.24 o 
   6   8   6       49.72       36.95      1.85 o 
   7   8   6      329.07      325.29      3.78 o 
   8   8   6      287.80      307.69      4.88 o 
   9   8   6       99.37      118.63      3.78 o 
  10   8   6       66.48       60.83      3.78 o 
  11   8   6       13.61       24.70      3.16 o 
  12   8   6        1.71        3.64      3.47 o 
  13   8   6        1.48        0.79      2.96 o 
  14   8   6        9.58        6.36      5.20 o 
 -16   9   6       79.70       82.40      3.64 o 
 -15   9   6       18.15       12.19      2.60 o 
 -14   9   6       39.97       53.32      2.76 o 
 -13   9   6       73.67       70.49      2.87 o 
 -12   9   6       23.38       21.34      2.70 o 
 -11   9   6     1072.51      989.20      9.50 o 
 -10   9   6      102.54       92.35      3.56 o 
  -9   9   6       25.13       20.26      2.19 o 
  -8   9   6      235.82      209.47      5.47 o 
  -7   9   6       84.91       94.90      3.23 o 
  -6   9   6       25.81       20.33      1.91 o 
  -5   9   6      145.52      120.21      2.75 o 
  -4   9   6        1.46        1.67      1.38 o 
  -3   9   6       77.57       68.30      2.16 o 
  -2   9   6        2.70        0.10      1.19 o 
  -1   9   6     1004.57     1013.21      9.07 o 
   0   9   6     1028.71     1029.16      7.71 o 
   1   9   6       17.15       20.60      1.69 o 
   2   9   6      883.46      847.74     10.06 o 
   3   9   6     1549.84     1624.02     12.75 o 
   4   9   6      695.81      694.52      6.57 o 
   5   9   6       31.05       29.08      1.90 o 
   6   9   6      791.86      752.89      7.03 o 
   7   9   6      724.55      713.98      8.06 o 
   8   9   6      212.54      195.07      4.28 o 
   9   9   6       38.73       47.27      3.78 o 
  10   9   6      183.60      211.12      5.82 o 
  11   9   6        2.65        0.37      2.96 o 
  12   9   6        2.00        0.17      3.16 o 
  13   9   6       29.26       22.85      4.77 o 
 -15  10   6       64.45       54.06      2.99 o 
 -14  10   6       29.71       20.40      2.50 o 
 -13  10   6        0.10        4.46      2.45 o 
 -12  10   6      135.82      135.40      4.25 o 
 -11  10   6        2.05        3.06      2.24 o 
 -10  10   6       25.08        2.16      2.16 o 
  -9  10   6        0.02       -2.02      2.02 o 
  -8  10   6        1.14       -1.98      1.98 o 
  -7  10   6        3.03        4.17      1.98 o 
  -6  10   6      118.45      123.44      3.25 o 
  -5  10   6       37.68       49.01      2.18 o 
  -4  10   6       23.97       19.56      1.70 o 
  -3  10   6      251.58      208.79      3.21 o 
  -2  10   6      485.37      463.64      4.15 o 
  -1  10   6        0.05       -1.53      1.53 o 
   0  10   6        0.04        0.95      1.36 o 
   1  10   6     1139.70     1131.91      9.68 o 
   2  10   6      223.48      212.96      6.93 o 
   3  10   6      114.21      110.53      2.96 o 
   4  10   6        1.23        3.40      1.76 o 
   5  10   6      146.93      154.90      3.35 o 
   6  10   6      151.02      143.93      3.93 o 
   7  10   6       70.07       87.89      3.66 o 
   8  10   6      167.42      194.61      4.44 o 
   9  10   6       20.77       12.60      2.49 o 
  10  10   6       18.50       15.39      3.05 o 
  11  10   6        2.96        1.60      4.19 o 
  12  10   6        3.98        5.30      3.25 o 
  13  10   6        2.40        2.53      3.46 o 
 -14  11   6        2.73        3.96      2.48 o 
 -13  11   6       63.35       61.61      3.36 o 
 -12  11   6       32.17       39.96      2.93 o 
 -11  11   6        6.70        3.92      2.41 o 
 -10  11   6       18.44       23.31      2.62 o 
  -9  11   6       47.04       47.10      2.74 o 
  -8  11   6      141.88      120.35      4.13 o 
  -7  11   6      294.70      294.15      5.84 o 
  -6  11   6      193.83      181.82      5.38 o 
  -5  11   6       68.63       60.83      2.24 o 
  -4  11   6      341.29      334.74      4.09 o 
  -3  11   6      408.61      418.25      4.63 o 
  -2  11   6      201.74      202.42      2.89 o 
  -1  11   6        6.80        6.32      1.98 o 
   0  11   6       18.75       22.54      2.12 o 
   1  11   6     1418.06     1398.27     11.70 o 
   2  11   6     1438.79     1451.60     12.18 o 
   3  11   6        3.02        0.74      1.82 o 
   4  11   6       17.46       13.58      1.93 o 
   5  11   6       38.90       49.93      2.83 o 
   6  11   6       12.23        6.17      2.34 o 
   7  11   6       23.66       31.15      4.07 o 
   8  11   6       17.63       20.48      2.72 o 
   9  11   6       74.00       78.60      6.65 o 
  10  11   6        7.35        3.59      3.25 o 
  11  11   6        3.99        0.89      3.25 o 
  12  11   6        3.22       -0.94      3.46 o 
 -13  12   6      135.39      138.82      4.50 o 
 -12  12   6        0.10        2.91      2.52 o 
 -11  12   6      300.09      303.17      5.51 o 
 -10  12   6        8.12        6.70      2.45 o 
  -9  12   6        4.48       11.19      2.50 o 
  -8  12   6      267.93      319.33      5.24 o 
  -7  12   6      168.38      140.88      3.84 o 
  -6  12   6        6.08       11.57      2.27 o 
  -5  12   6       75.91       81.09      4.58 o 
  -4  12   6      200.75      223.75      3.50 o 
  -3  12   6       69.80       55.45      2.26 o 
  -2  12   6       26.35       23.63      3.29 o 
  -1  12   6        0.13       -0.15      1.72 o 
   0  12   6      665.71      704.54      7.71 o 
   1  12   6       85.83       81.53      3.10 o 
   2  12   6      514.17      521.95      8.05 o 
   3  12   6     1202.24     1212.75     10.69 o 
   4  12   6      269.49      256.52      5.84 o 
   5  12   6       61.46       47.19      2.89 o 
   6  12   6       48.91       46.62      2.95 o 
   7  12   6       40.19       41.42      2.95 o 
   8  12   6      165.52      164.83      4.77 o 
   9  12   6       50.59       49.07      4.07 o 
  10  12   6        7.35        3.89      3.46 o 
  11  12   6       23.03       22.22      3.87 o 
 -12  13   6       12.24       10.58      2.74 o 
 -11  13   6       33.58       34.62      3.15 o 
 -10  13   6        6.44        8.81      2.59 o 
  -9  13   6       77.72       68.73      3.29 o 
  -8  13   6       70.83       66.41      4.11 o 
  -7  13   6       72.91       82.10      6.26 o 
  -6  13   6      575.64      538.61      7.00 o 
  -5  13   6      661.51      706.89      7.76 o 
  -4  13   6      226.88      263.76      4.73 o 
  -3  13   6       36.15       41.17      2.64 o 
  -2  13   6       14.95        5.67      1.89 o 
  -1  13   6        0.91       -1.91      2.04 o 
   0  13   6      150.94      151.76      3.92 o 
   1  13   6      112.69      119.67      3.54 o 
   2  13   6       56.84       55.04      2.60 o 
   3  13   6        2.36        3.69      2.49 o 
   4  13   6        6.53       -0.97      2.44 o 
   5  13   6      125.01      132.07      4.49 o 
   6  13   6      174.49      184.68      4.94 o 
   7  13   6       81.81       92.01      4.86 o 
   8  13   6        5.66        2.23      3.37 o 
   9  13   6       20.62       29.51      3.78 o 
 -11  14   6       31.63       22.20      4.63 o 
 -10  14   6       72.56       72.73      3.53 o 
  -9  14   6       63.58       57.88      3.28 o 
  -8  14   6       30.89       25.68      2.81 o 
  -7  14   6        0.90        7.17      2.44 o 
  -6  14   6      250.68      240.79      7.31 o 
  -5  14   6       18.32       11.20      2.53 o 
  -4  14   6       33.47       38.00      2.75 o 
  -3  14   6       34.91       43.18      2.77 o 
  -2  14   6       23.62       18.40      2.44 o 
  -1  14   6        8.09        9.56      2.33 o 
   0  14   6        0.26       -0.25      2.15 o 
   1  14   6      125.99      136.81      5.16 o 
   2  14   6       21.03       19.60      3.12 o 
   3  14   6        0.30       -0.20      2.60 o 
   4  14   6        3.46        5.53      2.77 o 
   5  14   6       62.85       69.85      3.66 o 
   6  14   6        1.07       -2.53      2.70 o 
   7  14   6       29.84       19.99      3.74 o 
   8  14   6       45.98       49.40      4.39 o 
  -9  15   6       38.41       41.97      4.70 o 
  -8  15   6       17.54       14.68      2.93 o 
  -7  15   6       20.55       11.72      2.77 o 
  -6  15   6       11.68       11.23      2.78 o 
  -5  15   6      100.08       95.07      3.68 o 
  -4  15   6       21.46       17.49      2.70 o 
  -3  15   6        3.76        2.42      2.51 o 
  -2  15   6        3.81        5.38      2.84 o 
  -1  15   6        8.51        0.82      4.17 o 
   0  15   6       38.11       28.37      3.22 o 
   1  15   6        3.81        2.26      4.58 o 
   2  15   6       36.86       51.41      3.51 o 
   3  15   6       12.51       12.25      2.97 o 
   4  15   6       32.09       28.44      3.33 o 
   5  15   6       11.49       10.17      3.10 o 
   6  15   6       30.40       30.22      3.33 o 
  -6  16   6       37.52       42.34      3.78 o 
  -5  16   6       22.35       25.48      3.00 o 
  -4  16   6       27.27       30.34      3.03 o 
  -3  16   6       48.12       47.68      3.66 o 
  -2  16   6       10.01       15.90      3.27 o 
  -1  16   6        2.86        4.70      3.11 o 
   0  16   6        0.45       -0.27      2.97 o 
   1  16   6       13.86        7.21      3.16 o 
   2  16   6       13.91        8.65      3.11 o 
   3  16   6        5.72        7.09      3.11 o 
 -19   1   7       20.35       25.55      2.92 o 
 -18   1   7       47.16       33.82      2.99 o 
 -17   1   7       24.44       21.38      2.63 o 
 -16   1   7       92.86      103.01      3.71 o 
 -15   1   7      171.68      202.92      4.22 o 
 -14   1   7      677.23      687.09      7.23 o 
 -13   1   7       48.00       27.51      2.24 o 
 -12   1   7      296.48      310.16      4.72 o 
 -11   1   7      171.53      175.76      3.46 o 
 -10   1   7       45.60       40.06      1.88 o 
  -9   1   7      761.37      835.05      6.95 o 
  -8   1   7      821.74      892.56      6.87 o 
  -7   1   7     2106.96     2149.63     14.24 o 
  -6   1   7        0.83        8.13      1.04 o 
  -5   1   7     2181.19     2286.70     11.74 o 
  -4   1   7       30.74       38.37      1.19 o 
  -3   1   7     1873.84     1772.00      8.62 o 
  -2   1   7      819.56      576.83      4.68 o 
  -1   1   7     4974.66     4453.72     21.97 o 
   0   1   7       35.03      109.43      1.70 o 
   1   1   7      644.42      630.00      6.59 o 
   2   1   7     1308.95     1375.13     11.75 o 
   3   1   7      349.01      406.92      2.98 o 
   4   1   7      146.17      170.88      1.66 o 
   5   1   7       50.83       66.19      1.33 o 
   6   1   7      125.20       84.23      1.24 o 
   7   1   7      199.43      217.04      2.00 o 
   8   1   7        7.01        0.28      1.20 o 
   9   1   7       24.84       21.67      2.60 o 
  10   1   7      393.48      348.48      5.82 o 
  11   1   7       50.72       46.83      2.86 o 
  12   1   7        7.21        6.22      2.45 o 
  13   1   7        0.14       -2.75      2.75 o 
  14   1   7        0.55        0.21      2.75 o 
  15   1   7        7.58        0.43      2.86 o 
  16   1   7      136.06      155.21     11.13 o 
 -19   2   7       27.94       23.72      3.00 o 
 -18   2   7      177.39      175.78      4.51 o 
 -17   2   7       25.70       30.60      2.74 o 
 -16   2   7       25.13       23.72      2.56 o 
 -15   2   7       14.31        8.73      2.19 o 
 -14   2   7      145.71      144.13      3.68 o 
 -13   2   7      232.94      241.31      4.30 o 
 -12   2   7       18.34       15.74      2.09 o 
 -11   2   7      175.18      168.24      3.43 o 
 -10   2   7     1280.83     1262.73     10.41 o 
  -9   2   7        3.97        1.71      1.26 o 
  -8   2   7        0.30        1.54      1.04 o 
  -7   2   7      787.72      948.75      6.45 o 
  -6   2   7       21.80       13.35      1.06 o 
  -5   2   7      927.57      979.60      5.93 o 
  -4   2   7     3251.68     3188.56     15.10 o 
  -3   2   7      267.61      172.72      1.57 o 
  -2   2   7      113.95       75.05      1.33 o 
  -1   2   7       50.40       87.82      0.92 o 
   0   2   7     2721.25     2743.20     13.77 o 
   1   2   7    17536.65    18399.33     90.69 o 
   2   2   7       69.50       89.43      1.99 o 
   3   2   7      109.57       56.77      0.89 o 
   4   2   7       11.76       17.32      0.65 o 
   5   2   7       94.61      111.76      1.57 o 
   6   2   7       76.28       71.45      1.58 o 
   7   2   7        3.83        6.40      1.01 o 
   8   2   7       67.95       58.54      2.59 o 
   9   2   7       73.70       96.97      5.07 o 
  10   2   7      154.37      164.16      7.81 o 
  11   2   7        1.13       -0.79      2.22 o 
  12   2   7        3.84        3.42      2.34 o 
  13   2   7       37.05       31.78      2.96 o 
  14   2   7        3.73       -2.34      3.04 o 
  15   2   7       23.82       32.03      3.46 o 
  16   2   7       65.49       58.51      3.98 o 
 -19   3   7        0.97        2.55      2.77 o 
 -18   3   7      142.30      138.99      4.40 o 
 -17   3   7        6.44       10.45      3.66 o 
 -16   3   7      299.40      323.39      8.06 o 
 -15   3   7       12.14        8.96      2.24 o 
 -14   3   7       14.07        8.76      2.09 o 
 -13   3   7      492.42      507.10      9.22 o 
 -12   3   7     1716.77     1629.32     13.37 o 
 -11   3   7      286.45      300.74      4.23 o 
 -10   3   7       67.03       54.84      2.55 o 
  -9   3   7        0.61        0.19      1.23 o 
  -8   3   7      679.64      647.40      4.98 o 
  -7   3   7       50.45       27.48      1.32 o 
  -6   3   7      839.99      905.89      6.75 o 
  -5   3   7       23.76       16.25      0.96 o 
  -4   3   7      232.03      230.05      1.95 o 
  -3   3   7       27.61       35.12      0.89 o 
  -2   3   7        6.76       18.40      0.76 o 
  -1   3   7      205.54      325.46      2.03 o 
   0   3   7        7.97       23.21      0.95 o 
   1   3   7     1690.05     1755.09      9.63 o 
   2   3   7       42.98       57.85      1.64 o 
   3   3   7     1282.41     1247.63      7.05 o 
   4   3   7       64.60       66.29      1.30 o 
   5   3   7      972.80     1040.50      7.03 o 
   6   3   7       31.89       38.76      1.59 o 
   7   3   7      595.42      594.38      4.28 o 
   8   3   7      618.99      568.61      5.73 o 
   9   3   7      240.12      237.80      5.15 o 
  10   3   7      423.17      384.42      6.23 o 
  11   3   7      282.58      281.95      5.62 o 
  12   3   7        0.21       -1.80      2.34 o 
  13   3   7       43.99       52.78      4.91 o 
  14   3   7      338.39      341.73      6.83 o 
  15   3   7      142.97      148.85      5.41 o 
  16   3   7        3.34        7.20      5.64 o 
 -18   4   7       58.62       65.41      3.35 o 
 -17   4   7      271.71      325.65      5.56 o 
 -16   4   7       51.05       41.02      2.88 o 
 -15   4   7       18.28       10.39      2.27 o 
 -14   4   7        0.17        0.12      2.09 o 
 -13   4   7       81.67       99.45      3.50 o 
 -12   4   7      532.87      532.02      5.83 o 
 -11   4   7        0.42       -0.13      1.59 o 
 -10   4   7       31.18       23.76      1.51 o 
  -9   4   7        0.43        0.38      1.12 o 
  -8   4   7       71.22       64.22      1.92 o 
  -7   4   7      417.36      402.53      3.57 o 
  -6   4   7       44.26       67.56      1.81 o 
  -5   4   7      715.08      652.48      4.44 o 
  -4   4   7       18.53       17.78      0.92 o 
  -3   4   7        0.00        0.43      1.16 o 
  -2   4   7        0.52        2.34      0.68 o 
  -1   4   7        9.72       22.18      0.79 o 
   0   4   7      135.04      128.11      2.22 o 
   1   4   7       53.06       50.30      1.18 o 
   2   4   7       75.75       92.13      1.42 o 
   3   4   7      489.16      458.51      3.17 o 
   4   4   7      837.73      882.41      5.66 o 
   5   4   7      196.32      176.08      2.16 o 
   6   4   7      149.84      147.63      2.16 o 
   7   4   7        4.60        6.80      0.89 o 
   8   4   7     1693.39     1699.66     12.89 o 
   9   4   7        5.87        9.37      1.74 o 
  10   4   7        1.36        0.29      2.25 o 
  11   4   7      380.52      363.85      6.44 o 
  12   4   7      138.08      136.39      4.69 o 
  13   4   7        0.00        4.75      2.75 o 
  14   4   7      217.31      256.54      7.37 o 
  15   4   7        0.01       -3.05      3.05 o 
 -18   5   7        0.02        1.26      2.74 o 
 -17   5   7       40.87       48.50      3.10 o 
 -16   5   7      100.47       96.47      5.11 o 
 -15   5   7       29.07       35.85      3.00 o 
 -14   5   7       73.29       66.67      2.93 o 
 -13   5   7        0.02       -1.71      1.71 o 
 -12   5   7        0.13        0.29      1.55 o 
 -11   5   7     1027.88     1048.09      7.67 o 
 -10   5   7     1920.21     1892.22     11.30 o 
  -9   5   7      318.97      291.56      3.24 o 
  -8   5   7      127.70      126.11      2.31 o 
  -7   5   7      235.84      293.89      3.10 o 
  -6   5   7      821.54      849.06      6.04 o 
  -5   5   7      899.67     1002.58      6.78 o 
  -4   5   7       24.51        8.88      0.97 o 
  -3   5   7       38.97       47.12      1.28 o 
  -2   5   7      260.75      276.98      2.27 o 
  -1   5   7      334.81      331.83      2.60 o 
   0   5   7      298.12      342.52      2.63 o 
   1   5   7       57.06       47.76      2.09 o 
   2   5   7      291.37      245.37      2.30 o 
   3   5   7      809.16      730.71      4.46 o 
   4   5   7      598.99      670.78      4.50 o 
   5   5   7        5.61        8.64      0.84 o 
   6   5   7      275.51      229.35      2.57 o 
   7   5   7     1098.05     1025.14      6.69 o 
   8   5   7     1090.03     1089.22      8.92 o 
   9   5   7      287.96      268.53      3.50 o 
  10   5   7       34.54       40.85      3.47 o 
  11   5   7        8.51       14.02      2.66 o 
  12   5   7       31.10       27.12      3.18 o 
  13   5   7      158.20      154.78      5.06 o 
  14   5   7       47.16       39.58      3.57 o 
  15   5   7       58.84       60.84      3.87 o 
 -18   6   7       51.05       66.99      3.53 o 
 -17   6   7       75.48       72.17      3.88 o 
 -16   6   7       39.78       34.65      3.13 o 
 -15   6   7        0.04        1.35      2.30 o 
 -14   6   7       12.84       12.57      2.30 o 
 -13   6   7      193.73      184.19      4.80 o 
 -12   6   7     1019.05     1010.05      7.62 o 
 -11   6   7      584.70      534.43      4.98 o 
 -10   6   7      918.56      900.16      6.80 o 
  -9   6   7     1832.75     1913.95     12.27 o 
  -8   6   7      195.67      169.08      2.69 o 
  -7   6   7      769.42      745.37      5.62 o 
  -6   6   7     1567.04     1609.77     10.32 o 
  -5   6   7      219.64      216.37      2.61 o 
  -4   6   7       16.45       21.37      1.10 o 
  -3   6   7      286.08      328.31      2.86 o 
  -2   6   7      147.29      176.52      2.06 o 
  -1   6   7      421.09      512.36      3.62 o 
   0   6   7      312.98      372.11      3.32 o 
   1   6   7      851.04      788.43      5.75 o 
   2   6   7       21.21       32.52      1.03 o 
   3   6   7       10.89        8.83      0.82 o 
   4   6   7      815.27      787.38      6.15 o 
   5   6   7      842.58      945.39      6.97 o 
   6   6   7     1421.63     1432.88      9.90 o 
   7   6   7      565.89      478.23      5.34 o 
   8   6   7      378.54      404.38      4.42 o 
   9   6   7      328.66      317.00      7.52 o 
  10   6   7       41.17       35.45      2.96 o 
  11   6   7       11.13       14.77      2.75 o 
  12   6   7      123.83      103.72      5.93 o 
  13   6   7       66.61       48.96      3.57 o 
  14   6   7       58.14       73.34      9.40 o 
  15   6   7        2.21        7.00      3.37 o 
 -17   7   7        3.54        5.82      2.60 o 
 -16   7   7       37.23       39.94      2.93 o 
 -15   7   7       36.53       34.95      2.77 o 
 -14   7   7       22.16       16.12      2.42 o 
 -13   7   7       28.11       33.32      2.34 o 
 -12   7   7        0.05        1.70      1.91 o 
 -11   7   7      517.52      492.78      6.02 o 
 -10   7   7      497.73      517.23      5.26 o 
  -9   7   7     1226.89     1252.01      8.75 o 
  -8   7   7     1125.30     1110.93      7.82 o 
  -7   7   7       14.07       13.71      1.59 o 
  -6   7   7     2353.51     2314.23     14.37 o 
  -5   7   7       68.81       69.03      2.01 o 
  -4   7   7        0.03       -0.76      1.21 o 
  -3   7   7       90.97      126.46      3.02 o 
  -2   7   7     1451.27     1452.81      9.18 o 
  -1   7   7       48.57       82.15      1.99 o 
   0   7   7      196.62      199.32      2.57 o 
   1   7   7      110.58      131.22      2.16 o 
   2   7   7        0.10        0.26      1.16 o 
   3   7   7        0.10       -1.04      1.04 o 
   4   7   7      109.67      137.10      3.06 o 
   5   7   7      467.09      417.07      3.52 o 
   6   7   7      250.81      259.44      3.83 o 
   7   7   7       11.60        9.28      1.55 o 
   8   7   7       19.88       32.06      1.70 o 
   9   7   7        0.02        2.12      2.00 o 
  10   7   7       70.73       70.67      3.95 o 
  11   7   7        3.26        4.75      2.75 o 
  12   7   7        0.05        0.73      2.96 o 
  13   7   7       27.64       22.61      3.76 o 
  14   7   7       16.14       18.02      3.37 o 
 -17   8   7        9.09       15.87      3.96 o 
 -16   8   7        0.01       -2.56      2.56 o 
 -15   8   7       39.97       38.55      2.89 o 
 -14   8   7        1.64       -1.42      2.13 o 
 -13   8   7        0.12       -2.09      2.09 o 
 -12   8   7      213.84      230.26      4.56 o 
 -11   8   7       18.46       20.58      2.34 o 
 -10   8   7       24.31       23.64      1.92 o 
  -9   8   7      605.76      625.85      7.21 o 
  -8   8   7     1210.18     1074.89      9.57 o 
  -7   8   7        0.36        2.75      1.84 o 
  -6   8   7        1.94        6.01      1.49 o 
  -5   8   7        7.05        8.51      1.46 o 
  -4   8   7        0.20        1.29      1.69 o 
  -3   8   7      119.96      117.26      2.22 o 
  -2   8   7      110.13      108.42      2.11 o 
  -1   8   7       71.51       63.69      2.08 o 
   0   8   7      148.59      146.95      2.45 o 
   1   8   7        0.07        1.15      1.32 o 
   2   8   7      129.50      128.99      2.61 o 
   3   8   7      124.96      129.98      3.14 o 
   4   8   7      297.71      316.87      3.86 o 
   5   8   7       27.99       28.37      1.67 o 
   6   8   7       66.77       57.24      2.52 o 
   7   8   7        2.37        1.52      1.40 o 
   8   8   7        6.58        6.63      1.99 o 
   9   8   7       19.23       12.60      2.63 o 
  10   8   7       27.28       28.06      3.05 o 
  11   8   7       57.54       47.46      3.90 o 
  12   8   7       25.71       22.88      3.25 o 
  13   8   7       46.31       38.77      3.78 o 
  14   8   7       42.68       51.62      4.07 o 
 -16   9   7        1.52        1.04      3.21 o 
 -15   9   7       32.36       28.96      3.25 o 
 -14   9   7       18.03       16.03      2.37 o 
 -13   9   7      283.74      278.98      7.52 o 
 -12   9   7      376.45      393.27      5.77 o 
 -11   9   7       80.66       84.85      3.63 o 
 -10   9   7        1.47       -2.02      2.02 o 
  -9   9   7        2.73       -1.28      2.02 o 
  -8   9   7      142.82      126.43      4.80 o 
  -7   9   7       25.47       20.56      2.12 o 
  -6   9   7      213.42      183.59      3.13 o 
  -5   9   7      493.53      465.77      4.67 o 
  -4   9   7      295.94      289.68      3.62 o 
  -3   9   7       12.83       17.47      1.40 o 
  -2   9   7      353.45      307.48      3.22 o 
  -1   9   7      242.38      239.90      3.12 o 
   0   9   7       75.92       64.52      1.97 o 
   1   9   7     2746.39     2682.23     19.84 o 
   2   9   7     1359.74     1291.55     10.44 o 
   3   9   7      104.21       92.58      2.79 o 
   4   9   7      490.30      491.65      5.21 o 
   5   9   7       26.54       25.79      2.16 o 
   6   9   7       26.28       32.27      3.18 o 
   7   9   7       47.00       51.45      2.56 o 
   8   9   7      107.48      130.51      3.61 o 
   9   9   7        1.90        8.52      2.84 o 
  10   9   7       57.13       52.07      3.46 o 
  11   9   7       16.01       18.93      3.16 o 
  12   9   7       22.01       16.64      3.37 o 
  13   9   7       25.50       34.82      3.78 o 
 -15  10   7        2.36        0.54      2.32 o 
 -14  10   7        7.15        6.26      2.34 o 
 -13  10   7        0.87        0.80      2.46 o 
 -12  10   7        0.05        0.36      2.42 o 
 -11  10   7       11.07       19.78      2.48 o 
 -10  10   7       13.86       12.19      2.24 o 
  -9  10   7       13.99        4.95      2.16 o 
  -8  10   7      276.66      265.94      4.57 o 
  -7  10   7       54.44       60.89      2.60 o 
  -6  10   7      484.71      426.62      6.74 o 
  -5  10   7        8.68        8.96      1.64 o 
  -4  10   7      238.50      223.59      3.39 o 
  -3  10   7      875.48      837.49      6.30 o 
  -2  10   7       37.08       38.04      1.63 o 
  -1  10   7       70.73       64.91      3.10 o 
   0  10   7     5580.02     5740.21     36.33 o 
   1  10   7       33.48       30.38      2.05 o 
   2  10   7        4.21        5.29      1.67 o 
   3  10   7        0.01       -1.58      1.58 o 
   4  10   7      451.93      459.99      8.17 o 
   5  10   7        9.78        7.35      2.16 o 
   6  10   7       74.39       74.60      3.33 o 
   7  10   7       25.64       34.26      2.56 o 
   8  10   7       16.06       13.57      2.96 o 
   9  10   7        5.89        3.55      2.96 o 
  10  10   7       41.91       50.13      3.74 o 
  11  10   7       13.04       11.48      3.47 o 
  12  10   7       15.16        8.40      3.37 o 
 -14  11   7       12.37       20.21      2.62 o 
 -13  11   7        0.71        4.54      2.62 o 
 -12  11   7       41.52       41.36      2.92 o 
 -11  11   7      185.90      206.10      5.22 o 
 -10  11   7        3.15       -0.15      2.27 o 
  -9  11   7       32.04       40.58      2.70 o 
  -8  11   7       45.03       42.07      2.56 o 
  -7  11   7        0.90        1.53      2.16 o 
  -6  11   7      540.13      515.33      5.30 o 
  -5  11   7        7.19        9.02      1.79 o 
  -4  11   7       28.63       29.08      1.72 o 
  -3  11   7        7.92        6.67      1.67 o 
  -2  11   7      259.84      271.41      3.81 o 
  -1  11   7      142.25      147.06      3.32 o 
   0  11   7      477.71      486.75      5.59 o 
   1  11   7      523.18      513.23      6.88 o 
   2  11   7      150.86      169.59      3.59 o 
   3  11   7        8.69        5.67      2.32 o 
   4  11   7       17.02       10.60      2.28 o 
   5  11   7        0.25        1.48      2.25 o 
   6  11   7        1.62        0.55      2.22 o 
   7  11   7        0.23        2.70      2.34 o 
   8  11   7       93.23      109.97      4.86 o 
   9  11   7        4.58        3.39      3.18 o 
  10  11   7       11.29        9.21      3.25 o 
  11  11   7        0.24       -4.07      4.91 o 
 -13  12   7       99.72      122.45      4.42 o 
 -12  12   7       38.01       43.63      2.99 o 
 -11  12   7        0.48       -0.74      2.38 o 
 -10  12   7       18.72       15.88      2.55 o 
  -9  12   7        8.96        8.84      2.42 o 
  -8  12   7       52.63       53.31      3.30 o 
  -7  12   7       86.78       81.44      4.32 o 
  -6  12   7       14.18       15.13      2.31 o 
  -5  12   7      205.09      246.08      4.57 o 
  -4  12   7      333.61      411.71      4.74 o 
  -3  12   7      110.62      128.42      3.05 o 
  -2  12   7       21.97       27.95      1.96 o 
  -1  12   7      241.57      241.54      4.29 o 
   0  12   7       47.57       55.34      2.45 o 
   1  12   7       14.42       20.60      2.17 o 
   2  12   7       62.41       55.77      2.98 o 
   3  12   7      320.74      309.96      6.96 o 
   4  12   7      150.67      153.55      4.37 o 
   5  12   7        3.19        1.69      2.32 o 
   6  12   7       87.21       89.05      4.22 o 
   7  12   7        3.09        6.77      3.16 o 
   8  12   7        2.61        3.01      4.19 o 
   9  12   7        0.10        0.19      4.05 o 
  10  12   7        9.85        7.16      3.46 o 
 -12  13   7        6.02        6.30      2.84 o 
 -11  13   7        5.67        6.81      2.77 o 
 -10  13   7       56.86       73.89      3.39 o 
  -9  13   7       27.97       32.11      2.77 o 
  -8  13   7       53.91       58.52      3.84 o 
  -7  13   7      323.84      317.96      7.59 o 
  -6  13   7       47.45       44.84      2.80 o 
  -5  13   7        0.31        1.78      3.13 o 
  -4  13   7      229.82      258.25      4.76 o 
  -3  13   7       59.26       54.78      2.29 o 
  -2  13   7      293.72      299.14      4.27 o 
  -1  13   7      115.92      105.60      3.10 o 
   0  13   7      171.31      171.41      4.72 o 
   1  13   7      148.66      158.90      4.39 o 
   2  13   7      131.81      136.75      4.50 o 
   3  13   7       82.72       83.33      3.94 o 
   4  13   7        4.14        0.18      2.60 o 
   5  13   7      146.49      136.59      4.38 o 
   6  13   7       20.66       20.21      3.48 o 
   7  13   7        0.80        1.06      3.25 o 
   8  13   7       20.32       19.22      3.78 o 
   9  13   7        1.59        1.92      3.46 o 
 -10  14   7       11.57       10.21      2.84 o 
  -9  14   7       11.77       20.53      2.80 o 
  -8  14   7       21.84       36.13      3.96 o 
  -7  14   7        4.03        1.17      2.45 o 
  -6  14   7        0.81        0.07      2.42 o 
  -5  14   7       55.03       48.40      2.96 o 
  -4  14   7      129.36      127.88      3.97 o 
  -3  14   7      180.29      218.64      4.58 o 
  -2  14   7        7.98        1.29      2.24 o 
  -1  14   7        1.50       -0.68      2.61 o 
   0  14   7       82.33       77.21      3.17 o 
   1  14   7        1.98       -0.49      2.61 o 
   2  14   7       41.30       36.70      3.11 o 
   3  14   7      123.52      129.14      4.60 o 
   4  14   7        0.00       -2.66      2.66 o 
   5  14   7       19.47       21.97      3.00 o 
   6  14   7       12.57        7.09      3.57 o 
   7  14   7       13.34       10.70      3.57 o 
  -8  15   7        1.57        1.05      2.78 o 
  -7  15   7       31.06       22.85      3.05 o 
  -6  15   7        1.16        1.12      2.64 o 
  -5  15   7       18.56       24.61      2.74 o 
  -4  15   7        0.51        2.42      3.00 o 
  -3  15   7       46.39       49.80      5.95 o 
  -2  15   7      139.33      166.80      5.11 o 
  -1  15   7       29.42       20.69      3.16 o 
   0  15   7        0.51       -2.83      2.83 o 
   1  15   7        0.17       -2.83      2.83 o 
   2  15   7        1.17        0.94      2.78 o 
   3  15   7        6.01        4.82      2.80 o 
   4  15   7       24.88       22.12      3.21 o 
   5  15   7       51.66       52.63      4.48 o 
  -5  16   7        0.06       -0.80      3.98 o 
  -4  16   7       65.30       71.66      5.38 o 
  -3  16   7       45.84       46.45      3.73 o 
  -2  16   7      124.39      140.33      5.03 o 
  -1  16   7      195.38      230.39      9.27 o 
   0  16   7       16.40       13.80      3.46 o 
   1  16   7        0.97        0.67      3.00 o 
   2  16   7       14.64       17.82      3.88 o 
 -19   0   8        5.03       11.71      4.07 o 
 -18   0   8       71.91       64.15      9.25 o 
 -17   0   8       66.14       56.21      4.34 o 
 -16   0   8      106.17      111.59      5.30 o 
 -15   0   8       13.83        8.96      3.27 o 
 -14   0   8       22.16       13.09      3.05 o 
 -13   0   8       48.70       30.48      3.25 o 
 -12   0   8        4.75       -1.45      2.60 o 
 -11   0   8      335.60      300.05      8.67 o 
 -10   0   8      395.89      404.66      6.85 o 
  -9   0   8        0.97        3.90      2.04 o 
  -8   0   8      731.43      638.79      7.01 o 
  -7   0   8      754.66      779.11      7.89 o 
  -6   0   8      167.72      168.28      3.16 o 
  -5   0   8     1422.87     1426.28     10.83 o 
  -4   0   8       38.59       53.98      1.46 o 
  -3   0   8      409.24      477.78      3.61 o 
  -2   0   8      972.65     1387.92     10.13 o 
  -1   0   8      132.57       56.36      1.71 o 
   0   0   8        7.86       44.92      2.00 o 
   1   0   8     2397.99     2508.42     25.02 o 
   3   0   8      303.31      311.84      3.66 o 
   4   0   8     1085.13     1169.49     10.19 o 
   5   0   8     1738.62     1677.67     14.37 o 
   6   0   8      202.93      155.43      3.57 o 
   7   0   8       24.44       15.86      1.48 o 
   8   0   8      885.16      925.30     10.53 o 
   9   0   8      193.37      200.05      6.07 o 
  10   0   8       34.46       34.11      3.47 o 
  11   0   8        0.86       -2.89      2.89 o 
  12   0   8        0.22        2.60      3.47 o 
  13   0   8        0.26       -1.45      3.47 o 
  14   0   8        0.29        2.60      3.76 o 
  15   0   8       20.53       24.28      4.63 o 
 -19   1   8       31.36       34.53      3.21 o 
 -18   1   8       95.38       88.69      4.49 o 
 -17   1   8        3.19        1.42      2.49 o 
 -16   1   8       50.75       56.31      3.55 o 
 -15   1   8       71.48       74.23      3.06 o 
 -14   1   8       36.65       33.77      2.42 o 
 -13   1   8       39.96       37.97      2.42 o 
 -12   1   8      623.46      601.29      6.47 o 
 -11   1   8       47.88       58.98      2.75 o 
 -10   1   8       26.90       22.98      1.77 o 
  -9   1   8       76.82       97.44      2.48 o 
  -8   1   8       40.12       38.87      1.84 o 
  -7   1   8     1098.38     1239.97      8.08 o 
  -6   1   8     1800.78     1704.78      9.77 o 
  -5   1   8        7.18        5.94      0.77 o 
  -4   1   8      210.42      205.71      1.77 o 
  -3   1   8      240.45      212.11      1.81 o 
  -2   1   8     4508.72     4756.93     22.09 o 
  -1   1   8      419.31      346.65      2.17 o 
   0   1   8     5596.00     5654.11     34.95 o 
   1   1   8     1300.13     1260.69      9.54 o 
   2   1   8      132.43      123.27      3.17 o 
   3   1   8      357.74      432.02      7.32 o 
   4   1   8      135.90      126.99      1.44 o 
   5   1   8      205.41      226.33      1.94 o 
   6   1   8      795.16      728.37      4.57 o 
   7   1   8      475.53      470.81      3.56 o 
   8   1   8      643.63      590.03      5.58 o 
   9   1   8      329.31      307.13      5.21 o 
  10   1   8      466.49      471.55      6.85 o 
  11   1   8       30.32       28.02      2.45 o 
  12   1   8        2.33        2.02      2.25 o 
  13   1   8        1.37        1.39      2.55 o 
  14   1   8        2.68       -1.88      2.66 o 
  15   1   8        3.82        3.62      2.96 o 
 -19   2   8        9.03       24.97      4.88 o 
 -18   2   8       20.57       26.84      2.92 o 
 -17   2   8      383.11      447.97     10.09 o 
 -16   2   8      102.25      112.52      4.80 o 
 -15   2   8       54.53       61.81      2.82 o 
 -14   2   8        0.83        5.07      2.17 o 
 -13   2   8      219.92      222.85      5.97 o 
 -12   2   8       99.36       70.23      3.25 o 
 -11   2   8      153.55      169.35      3.39 o 
 -10   2   8       15.83       16.67      1.73 o 
  -9   2   8       67.99       66.26      2.51 o 
  -8   2   8      104.08       69.08      1.99 o 
  -7   2   8        0.25        2.23      0.94 o 
  -6   2   8      296.96      412.17      4.50 o 
  -5   2   8      526.51      615.16      3.90 o 
  -4   2   8      520.54      503.04      3.09 o 
  -3   2   8      304.76      244.52      1.87 o 
  -2   2   8      907.32     1021.92      5.59 o 
  -1   2   8     1674.62     1748.26      8.58 o 
   0   2   8     3936.60     4115.20     31.16 o 
   1   2   8      784.37      785.40      4.54 o 
   2   2   8       20.26       45.98      1.58 o 
   3   2   8      149.02      126.36      1.44 o 
   4   2   8      609.02      557.38      4.08 o 
   5   2   8     2234.34     2111.26     12.64 o 
   6   2   8      102.12       77.34      1.74 o 
   7   2   8     3575.17     3393.55     22.73 o 
   8   2   8        7.31        8.27      2.09 o 
   9   2   8       80.65       93.49     10.70 o 
  10   2   8      286.65      249.65     15.18 o 
  11   2   8        5.17        1.84      2.34 o 
  12   2   8       13.23       13.94      2.55 o 
  13   2   8        1.19       -0.72      3.32 o 
  14   2   8      136.13      139.63      5.01 o 
  15   2   8       44.55       45.03      5.35 o 
 -18   3   8        0.06        0.87      2.48 o 
 -17   3   8        3.70        5.73      2.63 o 
 -16   3   8      327.63      343.03      5.45 o 
 -15   3   8       20.27        8.95      2.30 o 
 -14   3   8      148.91      152.69      5.34 o 
 -13   3   8      166.25      165.96      3.75 o 
 -12   3   8      280.92      281.23      4.46 o 
 -11   3   8       33.41       29.38      2.06 o 
 -10   3   8      138.84      117.29      2.91 o 
  -9   3   8        0.70        4.95      1.34 o 
  -8   3   8        7.17        5.67      1.15 o 
  -7   3   8      187.62      196.07      3.29 o 
  -6   3   8      688.92      645.69      4.81 o 
  -5   3   8     2319.38     2163.32     12.11 o 
  -4   3   8      134.02       99.23      1.49 o 
  -3   3   8       91.48       83.32      1.33 o 
  -2   3   8     2787.01     3112.22     14.08 o 
  -1   3   8      346.34      430.95      2.32 o 
   0   3   8     1602.54     1657.14      9.19 o 
   1   3   8      210.48      210.99      3.35 o 
   2   3   8      344.76      375.17      2.84 o 
   3   3   8       72.92       56.15      1.54 o 
   4   3   8        0.04        1.31      0.65 o 
   5   3   8      408.19      387.84      7.99 o 
   6   3   8        0.81        5.56      0.96 o 
   7   3   8      454.34      403.31      4.66 o 
   8   3   8      381.31      342.59      4.55 o 
   9   3   8      556.07      523.65      7.15 o 
  10   3   8        1.67        5.65      2.22 o 
  11   3   8      160.11      185.38      6.50 o 
  12   3   8      438.38      398.49      6.74 o 
  13   3   8      175.11      195.32      5.30 o 
  14   3   8      120.36      152.00      5.01 o 
  15   3   8      147.96      130.40      5.11 o 
 -18   4   8        5.87        6.44      2.64 o 
 -17   4   8      387.81      473.99      6.65 o 
 -16   4   8       33.41       30.65      2.71 o 
 -15   4   8        1.65       -1.32      2.38 o 
 -14   4   8       63.18       61.46      2.48 o 
 -13   4   8      825.11      779.74      6.96 o 
 -12   4   8      166.00      178.26      3.24 o 
 -11   4   8        0.00       -1.70      1.70 o 
 -10   4   8      715.38      689.94      6.98 o 
  -9   4   8       27.31       22.88      1.55 o 
  -8   4   8       53.86       62.46      1.88 o 
  -7   4   8      525.62      482.29      4.11 o 
  -6   4   8       32.64       33.17      1.24 o 
  -5   4   8      239.83      250.34      2.34 o 
  -4   4   8      294.14      281.34      2.39 o 
  -3   4   8        3.85        0.35      0.74 o 
  -2   4   8       42.90       24.56      0.80 o 
  -1   4   8        2.68        2.73      0.69 o 
   0   4   8      352.05      420.44      2.49 o 
   1   4   8       60.50       50.17      1.39 o 
   2   4   8       29.53       38.15      1.13 o 
   3   4   8      343.71      319.13      2.46 o 
   4   4   8       15.07       17.80      0.86 o 
   5   4   8       11.69       11.34      0.93 o 
   6   4   8      668.38      647.31      4.93 o 
   7   4   8        0.71       -0.53      1.08 o 
   8   4   8      414.91      440.22      5.27 o 
   9   4   8        0.63        0.15      1.61 o 
  10   4   8        4.60        7.45      2.34 o 
  11   4   8       38.37       37.81      5.93 o 
  12   4   8        0.69       -0.87      2.45 o 
  13   4   8      123.05      111.07      4.80 o 
  14   4   8       23.61       20.61      3.76 o 
  15   4   8       36.53       36.06      5.64 o 
 -18   5   8        7.39       15.52      3.30 o 
 -17   5   8       39.82       57.87      3.21 o 
 -16   5   8       12.81       10.79      2.56 o 
 -15   5   8       87.56      106.32      3.74 o 
 -14   5   8       32.88       21.75      2.38 o 
 -13   5   8      115.59      118.44      3.12 o 
 -12   5   8      573.60      566.46      5.36 o 
 -11   5   8       84.26      100.52      2.62 o 
 -10   5   8      389.45      409.63      4.11 o 
  -9   5   8      466.55      413.16      4.36 o 
  -8   5   8      587.81      557.48      5.00 o 
  -7   5   8      186.98      165.73      3.21 o 
  -6   5   8     1294.54     1335.18      8.13 o 
  -5   5   8      638.47      643.70      4.53 o 
  -4   5   8      209.87      171.55      2.13 o 
  -3   5   8      472.75      424.86      3.05 o 
  -2   5   8     1130.20     1089.71      6.16 o 
  -1   5   8      779.58      832.56      5.06 o 
   0   5   8        6.46       22.28      1.01 o 
   1   5   8      205.07      213.27      1.86 o 
   2   5   8      653.40      725.17      4.65 o 
   3   5   8        1.66        1.07      0.82 o 
   4   5   8       10.42        8.03      1.06 o 
   5   5   8      980.04     1043.24      7.39 o 
   6   5   8        0.00        1.45      1.24 o 
   7   5   8      748.42      774.79      6.71 o 
   8   5   8     1083.83     1081.26     10.34 o 
   9   5   8        2.66        3.77      1.65 o 
  10   5   8       39.90       48.26      2.96 o 
  11   5   8       94.28       66.63      3.61 o 
  12   5   8      103.14      103.52      4.39 o 
  13   5   8      366.37      334.28      7.23 o 
  14   5   8       13.21       19.04      3.16 o 
 -17   6   8        2.61        2.79      2.66 o 
 -16   6   8        1.52        1.90      2.55 o 
 -15   6   8       17.88       10.12      2.44 o 
 -14   6   8      388.78      387.30      5.63 o 
 -13   6   8        0.04       -0.64      1.88 o 
 -12   6   8       77.52       95.39      3.06 o 
 -11   6   8       86.06       62.97      2.14 o 
 -10   6   8      370.40      342.09      5.94 o 
  -9   6   8      190.59      166.08      2.85 o 
  -8   6   8      298.36      282.65      3.28 o 
  -7   6   8       13.01        9.38      1.37 o 
  -6   6   8        0.71        0.35      1.22 o 
  -5   6   8      377.77      408.09      3.43 o 
  -4   6   8       10.12       10.50      1.10 o 
  -3   6   8     1035.04     1012.53      6.34 o 
  -2   6   8      285.83      278.58      2.40 o 
  -1   6   8        9.71        6.62      0.82 o 
   0   6   8       11.70        9.34      0.86 o 
   1   6   8       91.89       69.56      2.75 o 
   2   6   8       48.92       67.35      2.63 o 
   3   6   8      330.07      278.35      2.54 o 
   4   6   8      168.83      157.78      2.28 o 
   5   6   8      127.76       88.99      2.18 o 
   6   6   8       22.05       11.98      1.50 o 
   7   6   8       25.61       19.09      1.54 o 
   8   6   8        6.86       11.06      1.54 o 
   9   6   8      368.17      326.17      6.01 o 
  10   6   8      163.06      184.48      4.80 o 
  11   6   8      300.81      282.44      5.92 o 
  12   6   8       39.64       29.07      3.05 o 
  13   6   8      431.95      442.41      7.85 o 
  14   6   8       27.75       34.01      3.54 o 
 -17   7   8        0.24       -0.59      2.64 o 
 -16   7   8       80.63       79.35      4.84 o 
 -15   7   8       60.18       61.62      3.11 o 
 -14   7   8       42.39       38.83      2.71 o 
 -13   7   8        2.22        1.48      2.63 o 
 -12   7   8     1201.17     1143.25      9.30 o 
 -11   7   8      314.11      332.80      4.33 o 
 -10   7   8      657.81      624.19      5.97 o 
  -9   7   8       15.50       23.35      2.42 o 
  -8   7   8     1400.32     1362.80     10.47 o 
  -7   7   8      164.89      177.63      3.15 o 
  -6   7   8      155.32      176.73      2.70 o 
  -5   7   8        0.03        1.06      1.19 o 
  -4   7   8      213.95      184.66      2.96 o 
  -3   7   8      191.80      186.98      2.36 o 
  -2   7   8      210.42      187.07      2.44 o 
  -1   7   8       84.66       60.31      1.70 o 
   0   7   8        0.00        0.66      0.95 o 
   1   7   8        2.08        0.62      1.23 o 
   2   7   8       40.94       50.32      1.74 o 
   3   7   8      118.15      127.89      4.05 o 
   4   7   8     1569.76     1531.52     10.50 o 
   5   7   8     1222.54     1275.54     10.26 o 
   6   7   8      479.93      454.06      4.64 o 
   7   7   8       23.79       21.60      2.34 o 
   8   7   8       25.97       24.60      1.97 o 
   9   7   8       26.04       20.56      2.63 o 
  10   7   8        1.92        4.07      2.63 o 
  11   7   8       54.46       52.72      3.46 o 
  12   7   8        0.15       -1.01      2.75 o 
  13   7   8        0.46        1.25      7.23 o 
  14   7   8        2.61        0.72      3.16 o 
 -16   8   8      102.27       88.57      3.68 o 
 -15   8   8       18.78       23.79      2.82 o 
 -14   8   8       65.90       63.87      2.84 o 
 -13   8   8       70.08       63.44      2.69 o 
 -12   8   8       27.01       36.94      2.67 o 
 -11   8   8        4.12        1.50      2.64 o 
 -10   8   8       11.50        3.06      2.12 o 
  -9   8   8       13.88       20.55      2.19 o 
  -8   8   8      347.87      284.11      4.39 o 
  -7   8   8       46.06       26.18      2.16 o 
  -6   8   8      492.16      491.95      4.85 o 
  -5   8   8        0.40        1.19      1.33 o 
  -4   8   8      526.28      564.86      5.43 o 
  -3   8   8      882.91      924.95      6.55 o 
  -2   8   8      691.96      686.52      5.19 o 
  -1   8   8      179.74      181.50      2.48 o 
   0   8   8      687.62      691.61      5.57 o 
   1   8   8        0.16        1.69      1.34 o 
   2   8   8      244.89      255.38      3.39 o 
   3   8   8       31.29       35.05      1.66 o 
   4   8   8       17.90        9.95      1.89 o 
   5   8   8       54.74       70.85      3.04 o 
   6   8   8        9.69        0.89      1.45 o 
   7   8   8       22.28       24.32      2.73 o 
   8   8   8       42.83       48.86      4.05 o 
   9   8   8       56.85       54.85      3.37 o 
  10   8   8        2.99        0.85      2.63 o 
  11   8   8       11.71        7.60      2.96 o 
  12   8   8        1.70       -0.41      5.35 o 
  13   8   8       97.33      122.46      5.49 o 
 -16   9   8       22.96       25.99      4.46 o 
 -15   9   8       54.66       55.87      2.98 o 
 -14   9   8       64.59       70.90      2.97 o 
 -13   9   8       45.96       47.01      2.61 o 
 -12   9   8      422.48      431.95      6.07 o 
 -11   9   8       83.84       97.77      3.88 o 
 -10   9   8      318.36      314.85      6.30 o 
  -9   9   8       14.15       22.12      2.27 o 
  -8   9   8      124.84       99.48      3.42 o 
  -7   9   8      117.68      126.56      3.98 o 
  -6   9   8      480.79      410.32      4.59 o 
  -5   9   8      330.23      318.76      3.96 o 
  -4   9   8      369.89      339.44      3.61 o 
  -3   9   8      899.49      843.61      6.21 o 
  -2   9   8       73.20       77.99      2.16 o 
  -1   9   8      111.65      103.45      3.62 o 
   0   9   8      179.93      168.42      2.69 o 
   1   9   8       45.17       44.80      1.93 o 
   2   9   8      335.21      326.39      4.05 o 
   3   9   8      333.01      304.06      4.73 o 
   4   9   8        0.21       -0.26      1.89 o 
   5   9   8       78.61       78.01      3.14 o 
   6   9   8      226.70      191.41      4.05 o 
   7   9   8        0.80       -0.87      2.55 o 
   8   9   8       36.92       33.01      3.05 o 
   9   9   8       27.39       28.91      3.05 o 
  10   9   8        1.94       -0.18      2.89 o 
  11   9   8      146.51      172.30      5.51 o 
  12   9   8       12.76       13.40      3.33 o 
 -15  10   8       39.75       35.01      3.07 o 
 -14  10   8       76.29       77.37      3.12 o 
 -13  10   8       47.44       30.46      2.88 o 
 -12  10   8       11.40       12.26      2.51 o 
 -11  10   8        1.48        1.40      2.24 o 
 -10  10   8        4.17       -0.87      2.19 o 
  -9  10   8        1.02        0.00      2.05 o 
  -8  10   8      168.81      158.76      3.79 o 
  -7  10   8       17.14       12.32      2.51 o 
  -6  10   8        5.37        3.89      1.73 o 
  -5  10   8      624.63      611.34      5.81 o 
  -4  10   8      841.36      886.16      7.89 o 
  -3  10   8       28.10       15.54      1.94 o 
  -2  10   8      482.36      503.99      5.24 o 
  -1  10   8      126.10      128.49      3.42 o 
   0  10   8      246.78      252.85      4.67 o 
   1  10   8        5.55        7.75      1.67 o 
   2  10   8       18.54       12.59      2.05 o 
   3  10   8       46.57       39.94      2.49 o 
   4  10   8        0.05       -1.88      2.05 o 
   5  10   8      158.98      165.70      6.26 o 
   6  10   8       15.55       17.42      2.33 o 
   7  10   8      356.70      342.92     11.42 o 
   8  10   8       45.15       50.34      3.90 o 
   9  10   8       14.54        8.06      3.05 o 
  10  10   8        3.97        2.08      2.96 o 
  11  10   8        0.65       -2.81      3.16 o 
 -14  11   8       97.50      120.44      4.21 o 
 -13  11   8      166.74      196.76      9.10 o 
 -12  11   8       18.51       29.86      2.84 o 
 -11  11   8       16.86       19.87      2.65 o 
 -10  11   8        6.95        4.38      2.38 o 
  -9  11   8       26.50       23.81      2.49 o 
  -8  11   8       22.99       18.93      2.38 o 
  -7  11   8       27.45       18.20      2.24 o 
  -6  11   8       48.39       31.34      2.05 o 
  -5  11   8      170.56      176.08      3.41 o 
  -4  11   8      247.68      198.41      3.43 o 
  -3  11   8       93.27       96.47      2.77 o 
  -2  11   8        6.02        1.75      1.66 o 
  -1  11   8      482.07      469.12      5.05 o 
   0  11   8      245.62      235.46      3.96 o 
   1  11   8        0.96       -0.29      2.17 o 
   2  11   8        0.37       -0.19      2.22 o 
   3  11   8       22.01       19.54      2.43 o 
   4  11   8      103.85      109.26      3.73 o 
   5  11   8       27.28       30.02      2.65 o 
   6  11   8        1.95       -0.06      2.71 o 
   7  11   8        0.01       -0.19      2.84 o 
   8  11   8      119.19      120.63      4.86 o 
   9  11   8       21.80       31.27      3.46 o 
  10  11   8       34.82       40.67      3.78 o 
  11  11   8        6.70        3.18      4.63 o 
 -13  12   8        0.16        3.46      2.73 o 
 -12  12   8      158.86      186.73      4.84 o 
 -11  12   8        9.27        4.39      2.60 o 
 -10  12   8       85.92       78.74      3.39 o 
  -9  12   8        3.64        1.26      2.27 o 
  -8  12   8       59.16       64.08      2.99 o 
  -7  12   8        4.61        5.18      2.24 o 
  -6  12   8        7.96        8.51      2.46 o 
  -5  12   8      264.50      279.79      4.04 o 
  -4  12   8      181.37      190.77      3.53 o 
  -3  12   8        2.40        2.63      1.76 o 
  -2  12   8        7.60       10.82      1.83 o 
  -1  12   8        2.41       -0.83      1.75 o 
   0  12   8        7.33        3.98      3.02 o 
   1  12   8        7.88        4.80      2.39 o 
   2  12   8       81.82       73.97      4.69 o 
   3  12   8       15.23       16.09      2.60 o 
   4  12   8       40.31       35.48      2.87 o 
   5  12   8        0.92        0.04      2.28 o 
   6  12   8       31.97       19.56      3.37 o 
   7  12   8       13.11        4.61      3.05 o 
   8  12   8       32.26       28.70      3.46 o 
   9  12   8       11.08        7.67      4.63 o 
 -11  13   8        6.62        6.55      3.62 o 
 -10  13   8        6.51        7.57      3.05 o 
  -9  13   8      261.39      269.10      7.89 o 
  -8  13   8        0.44        3.23      2.49 o 
  -7  13   8       33.44       34.04      2.73 o 
  -6  13   8        0.18        2.67      2.29 o 
  -5  13   8      254.79      273.02      4.87 o 
  -4  13   8        4.89        4.99      2.24 o 
  -3  13   8        2.52       -0.50      1.88 o 
  -2  13   8       53.90       63.43      3.10 o 
  -1  13   8      220.08      209.70      5.04 o 
   0  13   8       17.12       16.87      2.63 o 
   1  13   8      272.23      275.68      9.65 o 
   2  13   8       57.58       57.82      3.22 o 
   3  13   8      139.35      134.70      4.44 o 
   4  13   8        7.59        1.77      2.49 o 
   5  13   8      248.28      294.58      6.74 o 
   6  13   8      143.67      152.76      8.82 o 
   7  13   8      114.27      139.97      7.66 o 
   8  13   8       13.17       13.86      3.54 o 
 -10  14   8      256.46      314.74      6.32 o 
  -9  14   8      121.14      128.36      4.46 o 
  -8  14   8       50.76       59.16      4.63 o 
  -7  14   8      302.46      312.95      6.97 o 
  -6  14   8        2.30        4.92      2.49 o 
  -5  14   8      144.08      161.38      4.23 o 
  -4  14   8      182.83      210.10      5.23 o 
  -3  14   8       56.33       50.78      3.39 o 
  -2  14   8       17.98       16.79      3.00 o 
  -1  14   8      393.36      404.56      9.09 o 
   0  14   8      119.51       94.74      3.64 o 
   1  14   8      283.77      265.57      5.55 o 
   2  14   8        0.31        1.71      2.70 o 
   3  14   8        1.42       -2.66      2.66 o 
   4  14   8        0.00       -3.16      4.91 o 
   5  14   8        0.62       -3.25      3.25 o 
   6  14   8       92.34      103.85      7.08 o 
  -7  15   8       91.21      102.05      4.72 o 
  -6  15   8       33.78       36.94      3.56 o 
  -5  15   8        0.02       -1.35      3.00 o 
  -4  15   8       15.03       24.71      3.57 o 
  -3  15   8        8.74        1.77      3.81 o 
  -2  15   8       26.99       32.05      3.94 o 
  -1  15   8        5.54        8.49      3.04 o 
   0  15   8       85.54       85.28      4.11 o 
   1  15   8       21.47       18.92      3.04 o 
   2  15   8       52.67       52.31      3.50 o 
   3  15   8        0.23       -0.24      3.54 o 
   4  15   8        3.01       -0.19      3.57 o 
  -2  16   8        0.64        2.28      2.95 o 
  -1  16   8        9.84        6.84      3.17 o 
 -19   1   9       16.49       20.12      4.35 o 
 -18   1   9        3.75       11.08      2.67 o 
 -17   1   9        2.96        0.62      2.53 o 
 -16   1   9       36.63       32.53      2.67 o 
 -15   1   9        0.97        2.02      2.19 o 
 -14   1   9       38.81       22.68      2.31 o 
 -13   1   9      111.24      123.53      3.46 o 
 -12   1   9      169.55       97.40      3.10 o 
 -11   1   9      111.68      100.45      3.02 o 
 -10   1   9      488.33      525.87      5.63 o 
  -9   1   9      115.80      132.75      2.85 o 
  -8   1   9      490.16      529.99      5.24 o 
  -7   1   9       50.72       30.22      1.27 o 
  -6   1   9       45.12       67.97      1.67 o 
  -5   1   9      147.15      123.89      1.59 o 
  -4   1   9      301.86      312.86      2.32 o 
  -3   1   9       42.90       41.93      1.27 o 
  -2   1   9      536.28      511.03      3.03 o 
  -1   1   9       26.89       51.49      1.09 o 
   0   1   9      310.58      323.51      2.46 o 
   1   1   9     4097.66     4346.57     27.78 o 
   2   1   9     1137.59     1235.41      9.48 o 
   3   1   9       20.32       11.00      0.98 o 
   4   1   9       17.01       19.51      0.66 o 
   5   1   9      775.27      780.28      4.71 o 
   6   1   9     1443.95     1422.89      8.15 o 
   7   1   9       36.55       44.24      1.36 o 
   8   1   9      106.79      125.65      3.15 o 
   9   1   9       99.80      109.14      5.64 o 
  10   1   9       62.06       74.63      8.82 o 
  11   1   9      138.83      127.12      4.09 o 
  12   1   9        8.40       11.42      2.45 o 
  13   1   9        2.57        1.51      2.55 o 
  14   1   9        4.18        4.36      2.75 o 
  15   1   9       44.32       38.48      3.48 o 
 -18   2   9       12.87       13.50      2.74 o 
 -17   2   9       12.08       14.39      2.78 o 
 -16   2   9       42.92       42.40      2.78 o 
 -15   2   9      241.91      259.74      4.65 o 
 -14   2   9       36.21       22.99      2.75 o 
 -13   2   9        4.95        3.64      2.09 o 
 -12   2   9        7.45        0.57      1.87 o 
 -11   2   9        0.01        3.44      1.69 o 
 -10   2   9       25.46       15.62      1.84 o 
  -9   2   9        6.99        7.32      1.59 o 
  -8   2   9       61.69       45.54      1.67 o 
  -7   2   9      165.56      174.16      2.50 o 
  -6   2   9       64.65       92.76      1.89 o 
  -5   2   9     1302.58     1300.48      7.20 o 
  -4   2   9     1405.23     1349.17      6.91 o 
  -3   2   9      120.48      130.39      1.44 o 
  -2   2   9       42.45       58.89      1.05 o 
  -1   2   9     1242.11     1259.65      7.29 o 
   0   2   9     2248.21     2231.08     11.25 o 
   1   2   9      148.88      142.88      1.49 o 
   2   2   9      129.67      104.27      1.99 o 
   3   2   9       26.98        6.91      1.05 o 
   4   2   9        1.64        2.16      0.67 o 
   5   2   9      218.68      206.79      2.77 o 
   6   2   9     2550.84     2434.60     14.62 o 
   7   2   9      422.10      396.29      5.73 o 
   8   2   9     1313.66     1317.50     12.08 o 
   9   2   9      219.52      209.77      4.39 o 
  10   2   9      399.60      383.14      6.12 o 
  11   2   9       43.83       40.27      2.75 o 
  12   2   9      166.76      170.84      6.94 o 
  13   2   9       42.45       42.39      3.16 o 
  14   2   9        2.33        3.32      3.04 o 
  15   2   9      106.77      128.96      5.21 o 
 -18   3   9        0.35        1.99      2.63 o 
 -17   3   9      101.91      104.26      4.15 o 
 -16   3   9        7.59       11.24      2.56 o 
 -15   3   9        1.47        1.39      2.24 o 
 -14   3   9        8.18        7.98      2.27 o 
 -13   3   9      202.01      189.24      3.94 o 
 -12   3   9       60.26       32.88      2.20 o 
 -11   3   9        0.25        1.60      1.77 o 
 -10   3   9       70.32       69.68      2.82 o 
  -9   3   9      152.89      143.76      2.74 o 
  -8   3   9        2.06        1.56      1.30 o 
  -7   3   9      464.84      474.96      4.41 o 
  -6   3   9      197.51      205.00      2.52 o 
  -5   3   9     2093.53     2139.42     12.04 o 
  -4   3   9        0.38        5.17      0.86 o 
  -3   3   9      286.72      331.40      2.35 o 
  -2   3   9     1408.54     1420.63      7.25 o 
  -1   3   9       80.86       64.62      1.20 o 
   0   3   9      323.03      351.48      3.57 o 
   1   3   9      284.18      319.33      3.27 o 
   2   3   9      326.79      350.21      2.45 o 
   3   3   9      130.73      141.92      1.64 o 
   4   3   9      242.63      252.78      2.26 o 
   5   3   9      528.16      526.79      6.09 o 
   6   3   9      508.06      542.79      4.81 o 
   7   3   9      282.04      266.84      3.92 o 
   8   3   9      794.18      778.29      8.91 o 
   9   3   9       94.74       89.73      2.93 o 
  10   3   9      216.00      211.83      4.69 o 
  11   3   9       10.36        7.78      3.61 o 
  12   3   9       58.05       62.38      4.19 o 
  13   3   9        0.04        2.85      2.75 o 
  14   3   9       12.76       19.43      2.96 o 
 -18   4   9      113.80      139.97      4.66 o 
 -17   4   9       41.66       39.28      3.09 o 
 -16   4   9       15.84       19.13      2.64 o 
 -15   4   9        0.20       -2.16      2.16 o 
 -14   4   9       27.90       30.92      2.13 o 
 -13   4   9        3.66        1.19      1.85 o 
 -12   4   9      210.94      213.73      4.04 o 
 -11   4   9       21.02       16.51      1.81 o 
 -10   4   9       77.42       67.21      2.32 o 
  -9   4   9      496.14      519.29      4.96 o 
  -8   4   9      452.49      424.54      4.29 o 
  -7   4   9       57.11       64.25      2.13 o 
  -6   4   9      253.60      218.10      2.35 o 
  -5   4   9      164.35      120.20      1.80 o 
  -4   4   9        0.02        1.15      0.84 o 
  -3   4   9      637.21      555.98      3.61 o 
  -2   4   9      773.81      719.39      4.07 o 
  -1   4   9      292.22      429.98      2.59 o 
   0   4   9      259.90      312.21      2.34 o 
   1   4   9        7.51        8.20      0.78 o 
   2   4   9       22.61       22.16      1.30 o 
   3   4   9        7.55        9.06      0.97 o 
   4   4   9       40.18       66.98      1.85 o 
   5   4   9      324.67      355.84      3.30 o 
   6   4   9      338.28      318.90      6.67 o 
   7   4   9      412.87      396.94      4.92 o 
   8   4   9      225.90      180.99      3.55 o 
   9   4   9       60.82       71.30      3.36 o 
  10   4   9      259.24      235.34      6.79 o 
  11   4   9       78.27       71.70      3.68 o 
  12   4   9       31.60       26.88      2.96 o 
  13   4   9       86.17       93.51      4.48 o 
  14   4   9       45.72       41.48      3.37 o 
 -18   5   9       12.92       16.91      3.04 o 
 -17   5   9      299.40      376.83      6.10 o 
 -16   5   9       60.95       55.82      3.46 o 
 -15   5   9       11.59       10.51      2.45 o 
 -14   5   9        0.33       -1.87      2.16 o 
 -13   5   9        3.40        4.16      1.85 o 
 -12   5   9      624.38      625.25      6.01 o 
 -11   5   9      209.12      198.40      3.18 o 
 -10   5   9       13.82       10.78      1.77 o 
  -9   5   9       20.79       17.31      1.70 o 
  -8   5   9      177.28      193.26      3.12 o 
  -7   5   9      984.08      861.37      6.31 o 
  -6   5   9      667.04      794.95      5.42 o 
  -5   5   9        6.58        8.82      1.08 o 
  -4   5   9      769.24      789.15      5.22 o 
  -3   5   9       59.16       79.56      1.58 o 
  -2   5   9       85.05       93.64      1.54 o 
  -1   5   9       44.25       55.07      1.53 o 
   0   5   9       59.36       59.23      1.40 o 
   1   5   9     1051.79     1112.60      6.66 o 
   2   5   9        8.31        7.32      0.89 o 
   3   5   9       11.69       16.86      0.93 o 
   4   5   9      306.98      344.90      2.91 o 
   5   5   9        0.52        3.40      0.93 o 
   6   5   9        0.96       -0.61      1.28 o 
   7   5   9     1363.53     1286.16     10.32 o 
   8   5   9       13.16        6.16      1.77 o 
   9   5   9      223.47      199.40      7.23 o 
  10   5   9        0.51        1.42      3.90 o 
  11   5   9        0.88        0.10      2.43 o 
  12   5   9       39.31       33.95      3.05 o 
  13   5   9        8.03       11.09      2.84 o 
  14   5   9       45.48       56.21      3.76 o 
 -17   6   9        1.28        0.36      3.05 o 
 -16   6   9        8.80        3.38      2.56 o 
 -15   6   9       51.76       57.62      3.28 o 
 -14   6   9        1.06       -0.66      2.22 o 
 -13   6   9      201.77      197.18      4.59 o 
 -12   6   9      421.29      414.59      6.23 o 
 -11   6   9      642.52      615.41      5.50 o 
 -10   6   9      510.63      448.27      4.88 o 
  -9   6   9      267.75      239.16      3.69 o 
  -8   6   9      303.27      295.75      3.80 o 
  -7   6   9      214.51      214.55      3.30 o 
  -6   6   9      791.83      722.03      5.50 o 
  -5   6   9     2876.23     2695.10     15.21 o 
  -4   6   9      277.11      278.38      2.83 o 
  -3   6   9       26.59       35.05      1.57 o 
  -2   6   9      489.80      447.60      3.23 o 
  -1   6   9      253.46      246.51      2.27 o 
   0   6   9       21.23       22.68      1.23 o 
   1   6   9       34.10       25.17      1.55 o 
   2   6   9      300.65      319.08      4.21 o 
   3   6   9       80.54       72.82      1.82 o 
   4   6   9      387.93      337.73      3.35 o 
   5   6   9      679.84      672.92      5.98 o 
   6   6   9       80.44       65.71      2.71 o 
   7   6   9        9.99        3.28      1.72 o 
   8   6   9       35.29       38.28      1.76 o 
   9   6   9       14.10       17.56      2.10 o 
  10   6   9       28.19       22.97      2.71 o 
  11   6   9       81.78       76.57      4.16 o 
  12   6   9        0.04       -2.29      2.63 o 
  13   6   9        0.15        0.92      2.96 o 
 -17   7   9        4.89        0.89      2.66 o 
 -16   7   9       55.67       54.21      4.01 o 
 -15   7   9       19.48       22.72      2.67 o 
 -14   7   9       16.28        3.73      2.40 o 
 -13   7   9      143.78      150.05      4.36 o 
 -12   7   9        2.81        3.29      1.72 o 
 -11   7   9     1123.09     1052.85      8.71 o 
 -10   7   9      135.01      123.47      3.24 o 
  -9   7   9     2896.48     2953.67     20.08 o 
  -8   7   9      123.23      130.71      2.89 o 
  -7   7   9      161.56      160.27      3.01 o 
  -6   7   9      215.92      249.66      3.45 o 
  -5   7   9      388.30      352.40      3.58 o 
  -4   7   9        0.98        3.67      1.20 o 
  -3   7   9     1335.34     1179.29      8.26 o 
  -2   7   9        0.09       -0.03      1.07 o 
  -1   7   9        1.85        0.33      0.90 o 
   0   7   9      682.70      661.20      5.18 o 
   1   7   9       89.15       75.09      2.27 o 
   2   7   9      135.68      112.64      2.04 o 
   3   7   9      171.65      155.20      2.76 o 
   4   7   9       15.26       12.57      1.88 o 
   5   7   9     2367.23     2359.20     17.45 o 
   6   7   9      333.98      332.73      7.42 o 
   7   7   9        3.86        1.36      1.72 o 
   8   7   9       21.74       27.30      2.03 o 
   9   7   9        0.29        5.03      2.55 o 
  10   7   9       70.69       65.57      4.19 o 
  11   7   9        3.98        5.18      2.75 o 
  12   7   9       39.29       40.71      4.05 o 
  13   7   9        0.10       -0.33      3.76 o 
 -16   8   9       16.72       14.93      2.78 o 
 -15   8   9        9.19       20.62      2.85 o 
 -14   8   9       82.21       80.09      3.02 o 
 -13   8   9      147.56      113.15      3.51 o 
 -12   8   9        5.29        2.72      2.21 o 
 -11   8   9       17.79       17.89      2.88 o 
 -10   8   9        5.46        2.10      1.85 o 
  -9   8   9      285.15      296.11      4.06 o 
  -8   8   9       48.61       38.31      2.06 o 
  -7   8   9       45.31       47.01      2.33 o 
  -6   8   9      614.59      592.39      5.08 o 
  -5   8   9        9.33       14.75      1.56 o 
  -4   8   9      539.28      596.88      4.89 o 
  -3   8   9       62.85       50.70      1.68 o 
  -2   8   9      597.75      594.70      4.79 o 
  -1   8   9      218.51      195.59      4.38 o 
   0   8   9        0.05       -1.62      2.17 o 
   1   8   9      348.44      365.53      4.05 o 
   2   8   9      116.68      106.93      3.04 o 
   3   8   9      278.52      274.78      4.39 o 
   4   8   9     1482.20     1468.26     13.40 o 
   5   8   9        9.71        8.62      1.82 o 
   6   8   9        0.56       -0.23      2.19 o 
   7   8   9       45.21       43.10      2.84 o 
   8   8   9       96.41       94.06      5.20 o 
   9   8   9        0.55       -2.15      2.55 o 
  10   8   9        1.46        0.11      2.63 o 
  11   8   9       38.96       40.01      3.46 o 
  12   8   9      110.35      116.97      5.20 o 
 -15   9   9       99.78       84.67      3.27 o 
 -14   9   9        1.99        3.12      2.20 o 
 -13   9   9       86.54       86.74      3.20 o 
 -12   9   9       18.87       29.48      2.62 o 
 -11   9   9      113.48      131.09      3.95 o 
 -10   9   9        0.12       -1.43      2.05 o 
  -9   9   9      335.36      354.98      5.19 o 
  -8   9   9        9.48       10.82      2.16 o 
  -7   9   9      149.35      146.02      3.56 o 
  -6   9   9       83.83       74.68      2.57 o 
  -5   9   9     4622.68     4730.76     30.54 o 
  -4   9   9        0.73        4.03      1.66 o 
  -3   9   9       15.72        2.86      1.54 o 
  -2   9   9      121.96      123.48      2.47 o 
  -1   9   9      218.34      243.54      2.95 o 
   0   9   9       17.33       14.50      1.61 o 
   1   9   9      502.30      482.62      6.05 o 
   2   9   9      131.86      137.14      3.54 o 
   3   9   9       21.11       21.80      2.16 o 
   4   9   9       34.54       36.85      2.27 o 
   5   9   9      119.50      106.12      3.38 o 
   6   9   9        1.88       -1.64      2.43 o 
   7   9   9        9.33       13.46      2.63 o 
   8   9   9       21.61       20.51      2.84 o 
   9   9   9       24.33       17.28      2.84 o 
  10   9   9       32.17       34.77      3.33 o 
  11   9   9       23.73       18.35      3.25 o 
  12   9   9        0.01        0.40      3.05 o 
 -15  10   9       67.17       65.52      3.23 o 
 -14  10   9        8.03        4.62      2.37 o 
 -13  10   9       33.17       30.69      2.85 o 
 -12  10   9       57.27       55.16      3.10 o 
 -11  10   9        0.79        1.80      2.23 o 
 -10  10   9        8.00        5.90      2.31 o 
  -9  10   9      312.13      305.27      5.59 o 
  -8  10   9        2.03        0.34      2.06 o 
  -7  10   9       37.37       28.04      2.35 o 
  -6  10   9        8.34        6.74      1.80 o 
  -5  10   9      561.08      609.66      5.84 o 
  -4  10   9      290.64      284.16      3.87 o 
  -3  10   9      286.89      286.46      4.46 o 
  -2  10   9       38.48       42.83      1.71 o 
  -1  10   9       18.70       15.13      1.63 o 
   0  10   9      119.88      140.75      4.17 o 
   1  10   9      347.52      334.89      5.63 o 
   2  10   9       36.69       40.11      2.43 o 
   3  10   9      115.73      114.02      3.92 o 
   4  10   9       46.89       29.87      2.42 o 
   5  10   9       13.22        6.36      2.63 o 
   6  10   9      138.75      136.15      4.60 o 
   7  10   9      101.43      105.52      4.57 o 
   8  10   9        0.81       -0.45      2.75 o 
   9  10   9        0.02       -1.12      3.47 o 
  10  10   9      102.28      110.04      4.98 o 
  11  10   9       10.84        3.55      3.16 o 
 -14  11   9        9.74        6.16      2.45 o 
 -13  11   9       12.25       19.05      4.29 o 
 -12  11   9       45.45       54.65      3.18 o 
 -11  11   9       34.29       30.43      2.77 o 
 -10  11   9        1.89        2.59      2.33 o 
  -9  11   9      100.94      112.95      3.82 o 
  -8  11   9       74.79       51.62      2.67 o 
  -7  11   9      378.18      321.34      6.68 o 
  -6  11   9      376.73      369.20      4.53 o 
  -5  11   9        0.02        4.97      1.79 o 
  -4  11   9        5.64        3.63      1.78 o 
  -3  11   9       33.79       46.13      2.11 o 
  -2  11   9       31.88       19.38      1.86 o 
  -1  11   9      160.82      177.75      3.61 o 
   0  11   9        0.13        1.03      2.16 o 
   1  11   9      205.56      184.87      4.33 o 
   2  11   9       81.29       62.43      3.05 o 
   3  11   9       32.70       30.09      2.73 o 
   4  11   9        0.29        0.13      2.16 o 
   5  11   9       63.22       65.10      6.65 o 
   6  11   9       47.87       57.45      3.54 o 
   7  11   9      101.05      100.01      4.89 o 
   8  11   9       26.37       20.79      3.32 o 
   9  11   9       40.81       48.50      6.50 o 
  10  11   9        0.00       -3.05      3.05 o 
 -12  12   9       61.06       70.52      3.49 o 
 -11  12   9       39.78       41.11      3.06 o 
 -10  12   9        1.33       -1.20      2.37 o 
  -9  12   9        2.76        3.11      3.00 o 
  -8  12   9        3.18        0.37      2.33 o 
  -7  12   9      124.09      126.90      5.13 o 
  -6  12   9        8.70       10.20      2.02 o 
  -5  12   9       93.40       96.82      3.18 o 
  -4  12   9       95.56       97.88      2.99 o 
  -3  12   9       36.24       38.82      2.56 o 
  -2  12   9       32.61       33.47      2.38 o 
  -1  12   9      110.13      126.88      3.57 o 
   0  12   9        7.21        8.55      2.09 o 
   1  12   9      202.84      193.57      4.67 o 
   2  12   9       57.61       52.37      2.94 o 
   3  12   9        0.34       -1.31      2.39 o 
   4  12   9       47.55       52.93      3.57 o 
   5  12   9        2.69       -1.41      3.05 o 
   6  12   9       21.37       20.80      3.33 o 
   7  12   9       40.00       51.32      3.74 o 
   8  12   9        9.62       13.46      3.37 o 
   9  12   9       25.04       38.20      3.74 o 
 -11  13   9       47.80       53.83      3.39 o 
 -10  13   9       44.76       58.02      3.36 o 
  -9  13   9        2.91       -1.08      3.40 o 
  -8  13   9       64.89       60.80      3.10 o 
  -7  13   9      128.55      133.94      4.22 o 
  -6  13   9       41.34       40.18      3.25 o 
  -5  13   9       44.10       39.18      3.78 o 
  -4  13   9        8.06        8.51      2.83 o 
  -3  13   9       36.66       41.90      2.66 o 
  -2  13   9       54.76       39.10      2.60 o 
  -1  13   9       11.53       19.16      2.41 o 
   0  13   9      134.42      102.08      3.84 o 
   1  13   9      148.39      124.61      5.79 o 
   2  13   9      192.01      188.06      6.64 o 
   3  13   9      180.23      180.70      5.80 o 
   4  13   9        1.26        1.25      3.05 o 
   5  13   9       47.84       54.80      4.48 o 
   6  13   9        0.84       -0.90      4.05 o 
   7  13   9       54.29       69.61      5.06 o 
  -9  14   9        2.48        6.05      3.05 o 
  -8  14   9        8.68        9.00      4.23 o 
  -7  14   9        0.07        3.32      3.06 o 
  -6  14   9       43.02       34.69      3.28 o 
  -5  14   9        3.53        9.73      2.89 o 
  -4  14   9       32.10       28.43      3.15 o 
  -3  14   9       31.11       36.23      3.22 o 
  -2  14   9       23.06       19.28      3.00 o 
  -1  14   9      272.08      281.15      8.28 o 
   0  14   9      212.00      208.73      4.47 o 
   1  14   9       44.11       52.15      2.88 o 
   2  14   9        0.88       -0.67      3.16 o 
   3  14   9       26.42       22.61      5.06 o 
   4  14   9        0.31        1.39      3.33 o 
   5  14   9       80.78      101.94      9.11 o 
  -6  15   9        9.28        3.98      3.22 o 
  -5  15   9       16.12       18.08      3.22 o 
  -4  15   9       65.12       77.71      4.00 o 
  -3  15   9       45.68       47.26      5.01 o 
  -2  15   9       18.64       21.51      3.43 o 
  -1  15   9       36.46       38.61      4.74 o 
   0  15   9        2.46        6.32      2.94 o 
   1  15   9        1.56        1.69      3.54 o 
   2  15   9       17.21        9.34      3.66 o 
   3  15   9        2.81        2.33      3.54 o 
 -18   0  10        2.60       -1.59      3.48 o 
 -17   0  10       34.49       32.95      4.19 o 
 -16   0  10      178.04      164.24      5.72 o 
 -15   0  10        7.98        1.92      2.96 o 
 -14   0  10      577.91      545.66      8.99 o 
 -13   0  10       18.51       30.74      3.16 o 
 -12   0  10       21.59       21.12      2.86 o 
 -11   0  10       58.74       37.55      2.96 o 
 -10   0  10      160.05      171.16     10.26 o 
  -9   0  10        0.22        7.31      2.22 o 
  -8   0  10        0.04        4.00      1.93 o 
  -7   0  10       28.09       13.60      1.93 o 
  -6   0  10       86.77      146.09      3.61 o 
  -5   0  10     1610.50     1560.29     11.84 o 
  -4   0  10      336.67      376.00      3.48 o 
  -3   0  10       19.72       30.75      1.04 o 
  -2   0  10     2924.29     3124.99     20.77 o 
  -1   0  10      848.54      933.30      8.39 o 
   0   0  10       30.53       44.04      1.93 o 
   1   0  10      540.98      645.45      5.93 o 
   2   0  10       12.06       21.61      3.18 o 
   3   0  10     9690.89     9493.08     95.58 o 
   4   0  10     3417.02     3246.56     26.77 o 
   5   0  10      700.45      681.34      6.50 o 
   6   0  10      809.41      805.23      7.66 o 
   7   0  10     2681.84     2523.63     30.50 o 
   8   0  10        1.79       17.06      2.45 o 
   9   0  10      503.78      465.15      9.25 o 
  10   0  10       20.07       17.63      3.18 o 
  11   0  10        0.12        0.29      2.89 o 
  12   0  10        2.91        8.38      3.47 o 
  13   0  10        0.10        6.65      3.47 o 
  14   0  10      386.13      476.71     10.99 o 
 -18   1  10      155.69      177.13      4.68 o 
 -17   1  10      194.02      240.91      6.43 o 
 -16   1  10      220.68      226.81      4.73 o 
 -15   1  10        0.00       -2.20      2.20 o 
 -14   1  10        5.01        3.63      2.13 o 
 -13   1  10        6.05        6.88      1.98 o 
 -12   1  10        1.41        3.29      1.84 o 
 -11   1  10      295.24      282.88      4.23 o 
 -10   1  10       66.45       49.31      2.09 o 
  -9   1  10      339.17      317.76      4.05 o 
  -8   1  10       47.63       38.77      1.76 o 
  -7   1  10       34.23       21.87      1.47 o 
  -6   1  10      377.03      386.57      3.61 o 
  -5   1  10       37.92       31.63      0.97 o 
  -4   1  10       85.00      107.53      1.38 o 
  -3   1  10        7.34       12.29      0.78 o 
  -2   1  10      339.85      291.80      3.83 o 
  -1   1  10        0.00        6.70      0.76 o 
   0   1  10       68.74       68.63      1.19 o 
   1   1  10     1414.71     1395.09      9.62 o 
   2   1  10      415.86      457.36      4.17 o 
   3   1  10        1.98        2.93      0.93 o 
   4   1  10      138.89      134.45      2.22 o 
   5   1  10      652.09      608.14      4.22 o 
   6   1  10      307.82      289.75      2.81 o 
   7   1  10     1576.08     1568.93     12.32 o 
   8   1  10     1757.35     1832.10     16.17 o 
   9   1  10        0.00       -0.38      1.93 o 
  10   1  10        0.34        0.14      2.04 o 
  11   1  10       41.76       37.62      2.66 o 
  12   1  10        0.04        1.85      2.34 o 
  13   1  10       29.15       33.00      2.86 o 
  14   1  10       28.39       25.15      3.07 o 
 -18   2  10       14.23       10.73      2.85 o 
 -17   2  10       13.96       14.45      2.69 o 
 -16   2  10        9.18        9.94      2.45 o 
 -15   2  10       34.11       36.60      2.53 o 
 -14   2  10       72.28       68.05      2.85 o 
 -13   2  10        0.48       -1.79      1.97 o 
 -12   2  10        4.17       -1.80      1.80 o 
 -11   2  10      169.31      111.74      3.10 o 
 -10   2  10        1.81        0.14      1.55 o 
  -9   2  10      737.80      653.69      6.36 o 
  -8   2  10        6.81        6.92      1.39 o 
  -7   2  10       43.17       46.92      1.63 o 
  -6   2  10      383.65      422.74      4.26 o 
  -5   2  10       94.17      108.19      2.15 o 
  -4   2  10      141.58      172.99      1.75 o 
  -3   2  10      101.68      123.94      1.67 o 
  -2   2  10     1410.13     1282.91      7.44 o 
  -1   2  10     1456.23     1438.59      7.65 o 
   0   2  10      669.12      597.40      4.07 o 
   1   2  10     3514.26     3500.00     22.71 o 
   2   2  10      206.13      173.81      2.48 o 
   3   2  10        0.24        0.47      1.06 o 
   4   2  10        6.51        5.29      0.82 o 
   5   2  10      246.98      235.58      2.31 o 
   6   2  10     1702.21     1621.92     12.14 o 
   7   2  10     1088.16     1005.57      9.48 o 
   8   2  10        1.62        0.73      3.64 o 
   9   2  10      101.38       89.81      3.04 o 
  10   2  10       91.05      106.41      4.19 o 
  11   2  10       99.97      115.46      4.07 o 
  12   2  10       83.10       77.80      4.07 o 
  13   2  10       11.74        8.36      2.75 o 
  14   2  10        0.10       -2.49      2.75 o 
 -18   3  10       14.22       14.05      3.37 o 
 -17   3  10      115.57      100.56      6.05 o 
 -16   3  10       63.02       64.70      3.78 o 
 -15   3  10        0.04        2.13      2.26 o 
 -14   3  10        3.53        6.68      2.54 o 
 -13   3  10       16.16        9.67      2.17 o 
 -12   3  10       31.88       21.08      2.12 o 
 -11   3  10      110.17       77.22      2.84 o 
 -10   3  10        0.47       -0.79      1.64 o 
  -9   3  10       15.37       20.18      1.59 o 
  -8   3  10     1575.59     1430.88     10.24 o 
  -7   3  10        3.91        3.87      1.39 o 
  -6   3  10      687.22      709.92      5.73 o 
  -5   3  10      893.08      928.47      6.32 o 
  -4   3  10      610.76      559.36      3.67 o 
  -3   3  10      121.68      135.63      1.54 o 
  -2   3  10       59.67       39.36      1.12 o 
  -1   3  10      504.24      464.50      3.29 o 
   0   3  10      109.83       83.80      1.48 o 
   1   3  10      331.44      321.28      2.37 o 
   2   3  10      348.83      365.31      2.80 o 
   3   3  10       30.33       28.15      1.00 o 
   4   3  10       45.31       33.63      1.10 o 
   5   3  10     1021.71     1013.30      7.28 o 
   6   3  10      158.99      154.73      5.67 o 
   7   3  10      201.55      165.01      4.69 o 
   8   3  10        0.11        1.45      1.70 o 
   9   3  10        7.96        4.25      1.77 o 
  10   3  10        1.28       -0.14      2.01 o 
  11   3  10       72.69       67.01      3.37 o 
  12   3  10       17.24       22.29      2.75 o 
  13   3  10       30.08       30.11      2.96 o 
  14   3  10       24.63       37.71      3.25 o 
 -18   4  10        6.27       15.78      2.84 o 
 -17   4  10       58.49       70.12      3.46 o 
 -16   4  10       19.78       12.30      2.48 o 
 -15   4  10      122.92      139.14      4.04 o 
 -14   4  10       21.74       25.70      2.14 o 
 -13   4  10        0.90       -1.18      2.09 o 
 -12   4  10       67.87       60.51      2.74 o 
 -11   4  10       11.89        8.52      1.70 o 
 -10   4  10      266.72      291.81      3.82 o 
  -9   4  10      105.46      111.69      3.48 o 
  -8   4  10        2.29        1.49      1.44 o 
  -7   4  10      531.10      467.54      4.53 o 
  -6   4  10        7.47       15.70      1.27 o 
  -5   4  10      417.88      388.03      3.48 o 
  -4   4  10      183.37      159.93      1.89 o 
  -3   4  10       28.02       21.18      1.07 o 
  -2   4  10       45.86       57.35      1.17 o 
  -1   4  10      357.65      368.37      2.70 o 
   0   4  10      321.90      381.04      2.71 o 
   1   4  10       33.58       23.68      0.93 o 
   2   4  10      102.57       98.23      1.60 o 
   3   4  10      173.94      148.08      1.67 o 
   4   4  10       69.80       81.82      1.86 o 
   5   4  10        6.70        9.78      1.17 o 
   6   4  10      205.39      232.58      3.88 o 
   7   4  10       79.88       93.57      2.83 o 
   8   4  10      579.59      554.33      6.26 o 
   9   4  10       21.49       25.43      2.04 o 
  10   4  10       12.58       13.99      3.32 o 
  11   4  10        0.01       -2.22      2.22 o 
  12   4  10      106.31      118.56      4.28 o 
  13   4  10       40.36       38.59      3.25 o 
 -17   5  10        6.18       16.23      2.78 o 
 -16   5  10      145.27      153.94      4.63 o 
 -15   5  10      105.39       97.48      4.99 o 
 -14   5  10      114.27      118.04      3.13 o 
 -13   5  10       37.38       41.33      2.26 o 
 -12   5  10       10.09       11.88      1.78 o 
 -11   5  10       14.00        8.68      1.67 o 
 -10   5  10      358.46      325.28      3.71 o 
  -9   5  10     1036.06     1098.09      8.61 o 
  -8   5  10      508.46      437.30      4.54 o 
  -7   5  10      277.53      282.93      3.58 o 
  -6   5  10      481.53      488.72      4.31 o 
  -5   5  10      787.22      846.68      6.10 o 
  -4   5  10      340.35      333.97      3.26 o 
  -3   5  10      512.30      513.23      3.54 o 
  -2   5  10       70.65       69.01      1.62 o 
  -1   5  10      137.79      133.53      1.60 o 
   0   5  10      257.25      261.26      2.29 o 
   1   5  10      245.96      227.29      2.31 o 
   2   5  10       35.58       37.47      1.14 o 
   3   5  10       21.48       19.27      1.08 o 
   4   5  10       68.36       63.42      1.68 o 
   5   5  10     1208.02     1211.34     11.05 o 
   6   5  10      323.52      289.96      4.23 o 
   7   5  10       41.85       40.84      1.85 o 
   8   5  10       59.03       65.41      2.44 o 
   9   5  10        1.51        1.89      3.18 o 
  10   5  10       23.97       14.93      2.43 o 
  11   5  10      102.65      106.25      4.39 o 
  12   5  10       99.40      119.58      4.77 o 
  13   5  10      257.28      300.29      6.42 o 
 -17   6  10       11.32       13.03      2.89 o 
 -16   6  10       16.24       24.79      3.05 o 
 -15   6  10       72.32       72.01      3.30 o 
 -14   6  10        2.71       -1.57      2.27 o 
 -13   6  10       58.63       66.47      3.23 o 
 -12   6  10        0.22        1.54      1.77 o 
 -11   6  10        9.08       14.62      1.78 o 
 -10   6  10        4.86        1.08      2.05 o 
  -9   6  10       46.43       37.09      2.04 o 
  -8   6  10       50.25       61.81      2.20 o 
  -7   6  10      101.74       76.96      2.55 o 
  -6   6  10      441.53      364.68      4.57 o 
  -5   6  10      506.33      444.88      4.08 o 
  -4   6  10       26.84       26.01      1.32 o 
  -3   6  10      168.15      154.07      2.15 o 
  -2   6  10       46.87       58.92      1.54 o 
  -1   6  10       54.03       41.75      1.33 o 
   0   6  10       46.21       39.17      1.14 o 
   1   6  10       43.88       42.40      1.46 o 
   2   6  10      144.85      118.67      2.12 o 
   3   6  10      194.84      192.16      2.51 o 
   4   6  10       45.90       46.26      2.67 o 
   5   6  10       25.62       30.89      1.87 o 
   6   6  10       51.28       54.53      3.79 o 
   7   6  10        0.28        1.31      1.70 o 
   8   6  10      194.87      200.44      4.01 o 
   9   6  10        5.16        5.73      1.99 o 
  10   6  10       13.55       15.78      2.63 o 
  11   6  10       67.71       85.95      4.34 o 
  12   6  10       14.15       12.78      2.84 o 
  13   6  10       15.35       15.66      3.32 o 
 -17   7  10       47.02       66.14      3.58 o 
 -16   7  10      225.31      199.37      4.94 o 
 -15   7  10       95.01      116.93      4.26 o 
 -14   7  10       24.67       27.19      2.40 o 
 -13   7  10      876.34      828.94      7.70 o 
 -12   7  10       99.63      103.07      2.83 o 
 -11   7  10       49.61       59.41      2.35 o 
 -10   7  10       14.50        7.58      1.78 o 
  -9   7  10       96.76       94.46      2.96 o 
  -8   7  10     1095.27     1117.37     10.29 o 
  -7   7  10      449.16      461.15      4.33 o 
  -6   7  10      578.55      507.91      4.59 o 
  -5   7  10       12.82       19.99      1.73 o 
  -4   7  10     1129.13     1070.76      8.29 o 
  -3   7  10       34.94       28.66      1.39 o 
  -2   7  10     1596.53     1608.21      9.58 o 
  -1   7  10      160.36      134.20      2.35 o 
   0   7  10       19.80        5.66      1.81 o 
   1   7  10       59.11       43.88      3.22 o 
   2   7  10      420.37      394.86      4.88 o 
   3   7  10       20.05       14.10      1.47 o 
   4   7  10      346.59      316.94      3.78 o 
   5   7  10       17.16       24.96      2.55 o 
   6   7  10        9.68       15.15      1.86 o 
   7   7  10      159.14      159.46      3.50 o 
   8   7  10       17.83       21.07      2.50 o 
   9   7  10        1.00       -2.43      2.43 o 
  10   7  10        8.61        9.18      2.63 o 
  11   7  10        4.69        2.67      2.75 o 
  12   7  10       14.31       20.61      3.05 o 
 -16   8  10        0.19       -3.30      3.30 o 
 -15   8  10        7.67        5.64      2.64 o 
 -14   8  10        2.95        1.31      2.25 o 
 -13   8  10        4.32       -1.36      2.13 o 
 -12   8  10        6.90        7.20      2.03 o 
 -11   8  10       70.78       81.55      2.88 o 
 -10   8  10       23.67       25.42      2.17 o 
  -9   8  10       36.98       28.28      2.06 o 
  -8   8  10      169.92      164.03      3.35 o 
  -7   8  10       77.29       65.90      3.04 o 
  -6   8  10      606.79      601.22      8.02 o 
  -5   8  10        6.59       19.68      1.75 o 
  -4   8  10        2.95       12.72      1.50 o 
  -3   8  10      209.07      220.23      3.22 o 
  -2   8  10      621.13      616.49      4.92 o 
  -1   8  10       44.71       40.60      1.44 o 
   0   8  10        0.22       -1.51      1.51 o 
   1   8  10      102.67      100.24      3.90 o 
   2   8  10      273.66      253.85      4.97 o 
   3   8  10       18.63       17.24      2.48 o 
   4   8  10       12.31        5.09      2.46 o 
   5   8  10       61.80       57.80      2.56 o 
   6   8  10        1.55        0.47      2.22 o 
   7   8  10      256.64      220.64      4.98 o 
   8   8  10      160.65      132.76      4.36 o 
   9   8  10        0.00        0.76      2.63 o 
  10   8  10        0.75       -1.64      2.55 o 
  11   8  10        0.68       -2.45      2.84 o 
  12   8  10       92.85       99.42      4.98 o 
 -15   9  10       64.38       65.53      3.18 o 
 -14   9  10       41.77       23.77      2.56 o 
 -13   9  10       19.94       19.95      2.44 o 
 -12   9  10       34.63       39.44      2.80 o 
 -11   9  10       34.88       26.60      2.52 o 
 -10   9  10      107.09       94.80      3.70 o 
  -9   9  10      167.44      155.53      3.79 o 
  -8   9  10       12.66        9.92      2.16 o 
  -7   9  10      485.41      487.48      5.14 o 
  -6   9  10        3.38        0.63      2.45 o 
  -5   9  10     2172.05     2275.46     15.72 o 
  -4   9  10       76.42      116.36      2.84 o 
  -3   9  10      759.86      734.90      5.73 o 
  -2   9  10      337.09      338.89      3.54 o 
  -1   9  10        3.60        1.27      1.40 o 
   0   9  10       12.28       17.18      1.79 o 
   1   9  10        0.01       -0.77      1.82 o 
   2   9  10        4.22        3.77      1.93 o 
   3   9  10       23.63       19.71      2.10 o 
   4   9  10        1.23        3.24      2.46 o 
   5   9  10       24.37       25.67      2.71 o 
   6   9  10        5.27        4.28      2.55 o 
   7   9  10       56.36       47.47      3.12 o 
   8   9  10        0.24       -1.23      2.43 o 
   9   9  10       19.64       20.61      3.05 o 
  10   9  10       82.38       82.57      7.08 o 
  11   9  10        0.30       -2.79      3.61 o 
 -14  10  10       24.92       29.50      2.79 o 
 -13  10  10       85.18       88.80      3.58 o 
 -12  10  10      387.47      391.40      5.98 o 
 -11  10  10      246.95      254.86      4.93 o 
 -10  10  10        4.15        2.06      2.33 o 
  -9  10  10       89.26       90.88      6.26 o 
  -8  10  10       97.10       98.65      3.54 o 
  -7  10  10       13.47        9.61      1.86 o 
  -6  10  10       27.17       26.25      2.01 o 
  -5  10  10        2.34        8.60      1.72 o 
  -4  10  10      125.34      116.47      2.90 o 
  -3  10  10        0.11       -1.57      1.57 o 
  -2  10  10      133.34      118.96      3.46 o 
  -1  10  10        0.13       -0.94      1.73 o 
   0  10  10       20.65       10.83      1.89 o 
   1  10  10       20.77       15.27      2.16 o 
   2  10  10      273.90      253.71      4.55 o 
   3  10  10       30.36       29.66      2.96 o 
   4  10  10        4.76        1.45      2.63 o 
   5  10  10        5.48        4.18      2.63 o 
   6  10  10       65.88       54.44      7.37 o 
   7  10  10       52.99       59.09      8.09 o 
   8  10  10        0.14        4.51      2.84 o 
   9  10  10        7.37        6.62      3.32 o 
  10  10  10       30.63       37.17      3.46 o 
 -13  11  10      137.37      158.82      6.26 o 
 -12  11  10       43.52       41.70      3.00 o 
 -11  11  10        0.00       -0.62      2.38 o 
 -10  11  10       26.60       24.59      2.64 o 
  -9  11  10       27.71       24.31      2.52 o 
  -8  11  10       16.07        8.63      2.31 o 
  -7  11  10       75.80       91.09      3.36 o 
  -6  11  10      170.84      158.07      3.55 o 
  -5  11  10      221.76      231.55      3.70 o 
  -4  11  10       73.71       60.30      2.63 o 
  -3  11  10        2.44       -0.71      1.90 o 
  -2  11  10       18.44       18.20      2.16 o 
  -1  11  10       75.46       72.25      3.39 o 
   0  11  10        0.01        0.80      1.90 o 
   1  11  10       58.67       69.35      3.48 o 
   2  11  10       30.45       19.16      2.37 o 
   3  11  10        3.91        6.99      2.84 o 
   4  11  10       37.87       43.16      3.33 o 
   5  11  10       41.18       38.66      3.25 o 
   6  11  10       31.21       39.24      4.19 o 
   7  11  10        7.05        2.29      3.61 o 
   8  11  10       11.28        9.44      3.05 o 
   9  11  10        0.58        4.16      3.05 o 
 -12  12  10      128.17      141.82      4.46 o 
 -11  12  10        5.04        1.03      2.56 o 
 -10  12  10        0.00       -2.44      2.44 o 
  -9  12  10       10.56        5.50      2.51 o 
  -8  12  10        8.34       10.47      2.48 o 
  -7  12  10      199.60      193.93      4.35 o 
  -6  12  10      313.08      343.91      7.02 o 
  -5  12  10        6.79        6.43      2.16 o 
  -4  12  10       52.47       47.33      3.36 o 
  -3  12  10      121.03      113.27      6.30 o 
  -2  12  10        6.17       -0.88      2.09 o 
  -1  12  10        0.47        3.40      2.06 o 
   0  12  10       23.54       23.04      2.34 o 
   1  12  10        4.42        5.57      2.32 o 
   2  12  10       34.12       48.96      3.54 o 
   3  12  10       17.53       21.71      3.12 o 
   4  12  10        3.73        2.35      3.05 o 
   5  12  10        0.41       -2.73      2.96 o 
   6  12  10       19.81       11.69      3.25 o 
   7  12  10       11.36        3.76      3.25 o 
   8  12  10       10.17       16.47      3.46 o 
 -10  13  10       45.94       39.35      3.61 o 
  -9  13  10       57.62       74.15      4.06 o 
  -8  13  10        2.32        4.13      2.94 o 
  -7  13  10      230.52      294.92      8.46 o 
  -6  13  10       48.15       47.88      3.39 o 
  -5  13  10      123.57      133.23      4.45 o 
  -4  13  10       10.67        1.14      2.60 o 
  -3  13  10       73.32       79.48      3.16 o 
  -2  13  10        6.18        2.43      2.19 o 
  -1  13  10      161.38      167.18      4.05 o 
   0  13  10       14.03       14.01      2.38 o 
   1  13  10       56.87       50.13      3.45 o 
   2  13  10      200.83      214.81      6.36 o 
   3  13  10       46.85       48.00      6.22 o 
   4  13  10       77.19       85.24      4.80 o 
   5  13  10       30.91       27.20      4.34 o 
   6  13  10       30.99       33.87      3.74 o 
  -8  14  10       35.94       34.85      3.61 o 
  -7  14  10       50.93       71.46      3.88 o 
  -6  14  10        4.17        2.01      2.95 o 
  -5  14  10       24.08       19.93      3.22 o 
  -4  14  10       41.19       39.92      3.61 o 
  -3  14  10        1.45       -2.74      2.74 o 
  -2  14  10        0.14        3.05      2.83 o 
  -1  14  10      125.47      112.50      5.53 o 
   0  14  10      269.65      251.61      5.84 o 
   1  14  10      114.62      100.32      4.44 o 
   2  14  10        0.03        4.76      3.46 o 
   3  14  10       20.09       20.10      3.66 o 
   4  14  10        0.17       -1.26      3.33 o 
  -5  15  10       21.24       16.38      3.21 o 
  -4  15  10       34.12       38.92      3.50 o 
  -3  15  10        0.27       -2.60      2.87 o 
  -2  15  10        0.15       -1.75      2.88 o 
  -1  15  10       42.53       33.20      4.63 o 
   0  15  10       35.37       29.27      4.07 o 
   1  15  10        8.15        6.91      4.48 o 
 -18   1  11        2.94        1.87      2.82 o 
 -17   1  11       18.39       19.08      2.67 o 
 -16   1  11       15.05       21.87      2.60 o 
 -15   1  11        0.34       -2.16      2.16 o 
 -14   1  11      133.58      156.67      3.90 o 
 -13   1  11      221.88      203.98      4.08 o 
 -12   1  11      207.06      139.32      3.39 o 
 -11   1  11      172.15      141.66      3.21 o 
 -10   1  11        0.10       -0.43      1.59 o 
  -9   1  11        1.02        1.99      1.54 o 
  -8   1  11       46.02       52.69      3.46 o 
  -7   1  11      650.17      651.78      5.95 o 
  -6   1  11      175.41      175.98      2.52 o 
  -5   1  11     1491.56     1588.64      9.09 o 
  -4   1  11      246.29      240.13      2.10 o 
  -3   1  11       94.92      110.04      1.39 o 
  -2   1  11      322.05      385.73      2.75 o 
  -1   1  11       94.02       88.95      1.68 o 
   0   1  11      518.52      440.20      3.59 o 
   1   1  11     1370.22     1488.71     10.30 o 
   2   1  11     1009.47      997.55      7.27 o 
   3   1  11     2282.57     2219.30     14.98 o 
   4   1  11      290.50      306.97      4.35 o 
   5   1  11     1087.90     1122.56      7.10 o 
   6   1  11     2494.19     2464.22     16.32 o 
   7   1  11      102.10      105.66      3.88 o 
   8   1  11      169.13      175.61      3.35 o 
   9   1  11       13.47       15.12      1.93 o 
  10   1  11      243.96      258.14      4.89 o 
  11   1  11        3.37        5.20      2.25 o 
  12   1  11       40.16       39.89      2.86 o 
  13   1  11       11.93       12.26      2.75 o 
 -18   2  11       61.30       78.26      3.57 o 
 -17   2  11       21.52       25.73      2.89 o 
 -16   2  11      145.43      163.63      4.18 o 
 -15   2  11        1.46        2.41      2.25 o 
 -14   2  11       38.11       38.30      2.67 o 
 -13   2  11      464.01      388.95      5.34 o 
 -12   2  11      128.26       94.43      3.13 o 
 -11   2  11      171.29      148.84      3.42 o 
 -10   2  11       23.84       31.97      2.38 o 
  -9   2  11      111.04      136.72      3.80 o 
  -8   2  11        2.83        1.55      1.51 o 
  -7   2  11      312.44      299.82      3.41 o 
  -6   2  11        0.76        1.99      1.19 o 
  -5   2  11     1248.86     1224.45      7.85 o 
  -4   2  11      179.27      174.72      1.95 o 
  -3   2  11       62.19       61.01      1.31 o 
  -2   2  11       86.02       87.85      1.60 o 
  -1   2  11      154.45      158.72      2.28 o 
   0   2  11      132.41      161.37      1.70 o 
   1   2  11      567.70      596.34      4.93 o 
   2   2  11        4.88        4.51      1.08 o 
   3   2  11        7.97       10.53      1.18 o 
   4   2  11        1.29        3.94      1.66 o 
   5   2  11      155.94      137.12      2.94 o 
   6   2  11        3.75        1.21      2.17 o 
   7   2  11     1071.20     1054.11      9.85 o 
   8   2  11      442.47      454.43     10.70 o 
   9   2  11      110.81      100.49      8.63 o 
  10   2  11        4.35        2.96      2.14 o 
  11   2  11       81.49       84.20      5.49 o 
  12   2  11       11.11        8.24      2.45 o 
  13   2  11        7.01        5.35      2.55 o 
 -18   3  11      346.41      405.33      6.50 o 
 -17   3  11       16.64       23.90      2.92 o 
 -16   3  11       63.23       78.94      4.72 o 
 -15   3  11       42.83       32.39      2.74 o 
 -14   3  11        2.91        3.98      2.20 o 
 -13   3  11       19.64       10.88      2.13 o 
 -12   3  11      198.71      197.15      3.93 o 
 -11   3  11      234.75      206.01      4.17 o 
 -10   3  11       18.23       15.13      1.84 o 
  -9   3  11       87.69       94.24      2.60 o 
  -8   3  11      315.37      308.14      3.64 o 
  -7   3  11      151.29      133.88      4.55 o 
  -6   3  11      267.69      303.80      3.47 o 
  -5   3  11     1507.80     1406.52      9.81 o 
  -4   3  11      629.11      619.89      5.28 o 
  -3   3  11        1.98        1.76      0.73 o 
  -2   3  11      461.30      497.48      3.19 o 
  -1   3  11       10.19       15.25      0.91 o 
   0   3  11        0.02        2.08      0.63 o 
   1   3  11      103.12       97.36      1.46 o 
   2   3  11       32.22       35.24      1.28 o 
   3   3  11        4.00        2.35      1.29 o 
   4   3  11        1.12       -0.54      1.10 o 
   5   3  11        0.82       -1.55      1.98 o 
   6   3  11      189.50      174.13      3.40 o 
   7   3  11      198.17      203.05      3.50 o 
   8   3  11      261.69      273.99      4.15 o 
   9   3  11       44.05       42.32      2.15 o 
  10   3  11       15.51       12.56      3.32 o 
  11   3  11        4.27        9.06      2.34 o 
  12   3  11       44.61       51.43      2.96 o 
  13   3  11      179.44      197.09      5.21 o 
 -18   4  11       16.20        8.22      3.39 o 
 -17   4  11       85.31      109.33      5.70 o 
 -16   4  11       56.98       73.77      3.36 o 
 -15   4  11        2.39        3.01      2.35 o 
 -14   4  11       14.29        9.96      2.00 o 
 -13   4  11      280.35      253.33      4.55 o 
 -12   4  11       57.90       42.65      2.38 o 
 -11   4  11        3.85        3.23      1.82 o 
 -10   4  11      369.40      361.94      4.65 o 
  -9   4  11       17.54       24.09      1.75 o 
  -8   4  11      778.94      737.13      6.35 o 
  -7   4  11      172.25      178.26      3.25 o 
  -6   4  11      190.05      192.23      2.68 o 
  -5   4  11      164.19      146.03      2.37 o 
  -4   4  11       39.23       27.28      1.17 o 
  -3   4  11      737.52      685.05      4.68 o 
  -2   4  11      230.65      222.48      2.17 o 
  -1   4  11       99.95       92.36      1.52 o 
   0   4  11      747.59      739.75      4.83 o 
   1   4  11       20.70       19.34      0.81 o 
   2   4  11      241.08      217.58      2.46 o 
   3   4  11      108.28      102.52      1.69 o 
   4   4  11        3.58        2.59      1.01 o 
   5   4  11       84.11       84.94      2.31 o 
   6   4  11        4.90        5.61      1.35 o 
   7   4  11      133.94      122.20      2.78 o 
   8   4  11      118.98      116.69      3.17 o 
   9   4  11       57.03       48.27      3.21 o 
  10   4  11       32.19       33.42      2.63 o 
  11   4  11        8.34       10.50      2.43 o 
  12   4  11       16.51       18.25      2.63 o 
  13   4  11       14.87        7.74      2.75 o 
 -17   5  11      161.76      169.09      4.65 o 
 -16   5  11      206.09      238.78      4.80 o 
 -15   5  11        0.33        1.12      2.34 o 
 -14   5  11       34.86       42.55      2.42 o 
 -13   5  11        9.67        6.22      1.98 o 
 -12   5  11      226.79      201.25      3.35 o 
 -11   5  11       95.69       95.23      2.67 o 
 -10   5  11      293.19      292.56      3.67 o 
  -9   5  11        4.58        4.46      1.67 o 
  -8   5  11     1591.88     1480.73     10.89 o 
  -7   5  11      579.12      631.37      5.20 o 
  -6   5  11       68.29       44.26      2.28 o 
  -5   5  11      141.99      138.57      2.47 o 
  -4   5  11     1516.21     1550.10     10.24 o 
  -3   5  11        9.48       19.29      1.07 o 
  -2   5  11      122.46      138.11      2.33 o 
  -1   5  11        0.08        2.51      1.02 o 
   0   5  11      259.87      249.86      2.27 o 
   1   5  11      157.34      159.92      1.92 o 
   2   5  11        5.76        7.70      0.88 o 
   3   5  11      189.70      196.11      2.74 o 
   4   5  11       38.92       37.10      1.93 o 
   5   5  11       20.46       21.33      1.67 o 
   6   5  11      391.95      353.86      6.74 o 
   7   5  11      295.25      313.24      3.97 o 
   8   5  11      219.88      239.49      3.61 o 
   9   5  11        6.48        6.55      1.91 o 
  10   5  11        0.80        1.13      2.22 o 
  11   5  11       29.93       23.76      2.63 o 
  12   5  11       20.15       15.35      2.75 o 
 -17   6  11        0.02       -2.70      2.70 o 
 -16   6  11       32.78       33.57      3.03 o 
 -15   6  11       47.38       53.35      3.07 o 
 -14   6  11      186.69      205.30      4.51 o 
 -13   6  11        1.60        0.76      1.77 o 
 -12   6  11       13.27       15.99      1.94 o 
 -11   6  11      122.87      122.51      2.85 o 
 -10   6  11        5.57        9.31      1.86 o 
  -9   6  11      571.80      536.81      5.40 o 
  -8   6  11      144.09      146.86      3.18 o 
  -7   6  11      185.93      183.81      3.28 o 
  -6   6  11     2554.90     2424.62     15.14 o 
  -5   6  11     2518.91     2527.75     19.94 o 
  -4   6  11     1704.02     1615.78     10.46 o 
  -3   6  11       79.90       86.02      2.29 o 
  -2   6  11        0.28        3.90      1.08 o 
  -1   6  11      139.36      134.28      1.82 o 
   0   6  11      261.67      275.11      3.47 o 
   1   6  11       28.82       34.76      1.30 o 
   2   6  11       44.33       30.33      1.41 o 
   3   6  11      224.68      228.75      4.18 o 
   4   6  11       99.23       94.41      2.85 o 
   5   6  11      525.72      505.18      5.81 o 
   6   6  11      213.26      195.29      3.61 o 
   7   6  11       48.95       50.80      2.00 o 
   8   6  11       10.42       15.04      1.99 o 
   9   6  11        8.14        6.23      2.43 o 
  10   6  11       19.98       20.27      2.63 o 
  11   6  11        1.32       -3.16      4.19 o 
  12   6  11        7.57        6.44      2.89 o 
 -16   7  11       36.56       32.82      3.07 o 
 -15   7  11      296.49      312.49      5.48 o 
 -14   7  11       37.98       33.15      2.54 o 
 -13   7  11       90.01      105.14      2.98 o 
 -12   7  11      323.98      331.89      4.24 o 
 -11   7  11        7.39        7.02      2.01 o 
 -10   7  11       30.16       25.52      2.01 o 
  -9   7  11       33.90       27.97      2.04 o 
  -8   7  11       69.38       65.47      2.85 o 
  -7   7  11       20.66       12.63      1.61 o 
  -6   7  11       47.55       33.36      1.76 o 
  -5   7  11        1.25        7.87      1.53 o 
  -4   7  11       31.70       53.94      1.89 o 
  -3   7  11      432.32      418.45      3.91 o 
  -2   7  11      333.90      317.32      3.07 o 
  -1   7  11      149.72      119.79      2.55 o 
   0   7  11       54.44       73.98      2.24 o 
   1   7  11       26.30       32.41      4.44 o 
   2   7  11     1324.55     1148.76     10.62 o 
   3   7  11       60.90       49.72      2.39 o 
   4   7  11       13.71       18.83      1.87 o 
   5   7  11       15.98       31.63      2.04 o 
   6   7  11       17.39       19.24      1.91 o 
   7   7  11       53.31       62.63      3.27 o 
   8   7  11        1.32        0.39      2.29 o 
   9   7  11        5.86        5.04      2.43 o 
  10   7  11       16.04       19.04      3.61 o 
  11   7  11        5.51        4.75      2.71 o 
 -16   8  11       21.85       33.33      3.19 o 
 -15   8  11        8.83        2.31      2.63 o 
 -14   8  11      113.80      120.07      3.77 o 
 -13   8  11       17.65       13.44      2.35 o 
 -12   8  11        6.83        5.91      2.06 o 
 -11   8  11        1.53        4.41      1.99 o 
 -10   8  11       61.61       63.88      3.21 o 
  -9   8  11      100.63       97.86      2.99 o 
  -8   8  11       21.45       14.78      1.89 o 
  -7   8  11       34.88       21.55      1.78 o 
  -6   8  11        0.01        1.68      2.07 o 
  -5   8  11       40.88       37.70      1.78 o 
  -4   8  11      702.18      745.16      5.89 o 
  -3   8  11        0.84        1.91      1.38 o 
  -2   8  11       51.39       52.84      1.81 o 
  -1   8  11       71.86       60.67      2.55 o 
   0   8  11        0.00       -0.73      1.54 o 
   1   8  11       18.60       15.66      1.82 o 
   2   8  11      230.49      241.91      4.93 o 
   3   8  11      149.21      129.10      4.05 o 
   4   8  11        6.53        1.94      2.08 o 
   5   8  11      367.72      347.81      6.01 o 
   6   8  11      145.72      107.20      3.95 o 
   7   8  11        0.53        2.87      2.43 o 
   8   8  11        1.54        3.67      2.43 o 
   9   8  11        0.77        0.31      7.81 o 
  10   8  11       14.43       11.45      3.32 o 
  11   8  11       69.23       79.84      4.29 o 
 -15   9  11       37.26       43.78      3.08 o 
 -14   9  11        0.03       -2.29      2.29 o 
 -13   9  11        1.38        0.94      2.29 o 
 -12   9  11        0.01        0.34      2.88 o 
 -11   9  11        2.47        3.43      2.29 o 
 -10   9  11      277.64      273.65      4.75 o 
  -9   9  11        5.47       16.14      2.26 o 
  -8   9  11      690.39      681.33     12.10 o 
  -7   9  11        0.04        2.02      1.94 o 
  -6   9  11      111.44       95.03      2.97 o 
  -5   9  11     1480.09     1426.80     10.62 o 
  -4   9  11        1.94       -1.83      1.83 o 
  -3   9  11       24.58       18.81      1.98 o 
  -2   9  11        3.08        2.58      1.52 o 
  -1   9  11        0.06        0.54      1.69 o 
   0   9  11       23.85       11.98      1.81 o 
   1   9  11       63.45       48.70      2.37 o 
   2   9  11        7.57        4.18      3.61 o 
   3   9  11      299.37      280.07      9.40 o 
   4   9  11       78.67       61.31      5.35 o 
   5   9  11        0.01        2.19      5.49 o 
   6   9  11       91.35       74.64      4.07 o 
   7   9  11        0.61        4.36      2.63 o 
   8   9  11       39.41       43.30      3.25 o 
   9   9  11        6.30        6.10      6.36 o 
  10   9  11       60.02       55.40      6.07 o 
 -14  10  11        2.75        6.40      2.48 o 
 -13  10  11      297.04      319.68     12.31 o 
 -12  10  11      373.22      369.39      8.60 o 
 -11  10  11      170.02      175.79      6.30 o 
 -10  10  11        0.00       -2.29      2.29 o 
  -9  10  11        8.38        8.82      2.33 o 
  -8  10  11      206.82      210.33      4.11 o 
  -7  10  11       44.12       43.51      2.19 o 
  -6  10  11      153.79      168.59      3.90 o 
  -5  10  11        0.52        1.21      1.98 o 
  -4  10  11      454.69      408.28      5.30 o 
  -3  10  11       19.67       17.09      2.02 o 
  -2  10  11        1.05        1.85      1.83 o 
  -1  10  11       20.67       21.26      2.09 o 
   0  10  11      124.18      109.11      3.21 o 
   1  10  11       63.81       46.74      3.16 o 
   2  10  11       43.25       24.16      2.84 o 
   3  10  11      102.47       86.07      4.16 o 
   4  10  11      162.01      156.81      4.86 o 
   5  10  11      164.94      156.39      4.89 o 
   6  10  11        0.47       -2.63      2.63 o 
   7  10  11       34.80       31.84      3.25 o 
   8  10  11       26.31       25.93      3.12 o 
   9  10  11       22.13       32.16      3.33 o 
 -13  11  11        3.20        4.37      2.60 o 
 -12  11  11       17.72       27.59      2.95 o 
 -11  11  11       19.32       10.06      2.52 o 
 -10  11  11       56.57       45.42      2.88 o 
  -9  11  11        7.15        1.47      2.73 o 
  -8  11  11        5.76        2.60      2.67 o 
  -7  11  11        1.18        0.76      2.16 o 
  -6  11  11      116.79      108.48      6.09 o 
  -5  11  11      120.58      135.50      3.79 o 
  -4  11  11       20.68       13.91      2.50 o 
  -3  11  11        3.41        2.44      1.93 o 
  -2  11  11       11.95       10.33      2.12 o 
  -1  11  11       30.62       20.10      2.08 o 
   0  11  11       54.78       39.51      2.34 o 
   1  11  11        2.74        1.65      2.63 o 
   2  11  11       83.62       97.09     10.12 o 
   3  11  11        3.62        6.51      3.90 o 
   4  11  11       48.86       45.60      3.46 o 
   5  11  11      237.31      259.16     10.99 o 
   6  11  11       10.06        3.56      3.32 o 
   7  11  11        2.52        3.24      2.84 o 
   8  11  11        9.25       13.78      3.32 o 
 -11  12  11       10.06        9.92      3.11 o 
 -10  12  11        3.50       -2.95      2.95 o 
  -9  12  11       20.61       14.28      3.16 o 
  -8  12  11        0.37        3.65      2.89 o 
  -7  12  11      126.03      118.11      4.50 o 
  -6  12  11        2.77        5.16      2.27 o 
  -5  12  11       14.94       17.48      2.38 o 
  -4  12  11       23.30       34.49      2.49 o 
  -3  12  11       34.48       34.78      3.09 o 
  -2  12  11       70.05       76.44      3.72 o 
  -1  12  11        5.58        5.26      2.08 o 
   0  12  11       29.12       28.76      2.83 o 
   1  12  11        7.88        4.14      2.54 o 
   2  12  11        5.37        8.02      3.05 o 
   3  12  11       40.37       37.55      3.37 o 
   4  12  11       25.42       27.84      3.76 o 
   5  12  11       17.02       18.90      3.25 o 
   6  12  11        4.61        5.94      3.05 o 
   7  12  11       59.24       60.94      4.63 o 
 -10  13  11       62.67       66.28      4.72 o 
  -9  13  11       23.13       22.30      3.38 o 
  -8  13  11        1.60        2.70      2.95 o 
  -7  13  11       15.48       19.35      3.16 o 
  -6  13  11       11.18       10.37      2.94 o 
  -5  13  11       58.47       64.31      3.56 o 
  -4  13  11       20.79       11.94      2.76 o 
  -3  13  11       13.95       17.80      2.45 o 
  -2  13  11        6.95        1.19      2.27 o 
  -1  13  11       24.05       17.64      2.83 o 
   0  13  11        4.62        2.56      2.59 o 
   1  13  11       11.55       17.23      3.11 o 
   2  13  11       51.24       50.99      3.95 o 
   3  13  11        9.49        4.69      3.12 o 
   4  13  11        0.61       -0.60      3.05 o 
   5  13  11       22.25       10.42      3.37 o 
  -7  14  11        6.19        5.74      3.06 o 
  -6  14  11       13.69       10.95      3.16 o 
  -5  14  11       23.49       24.07      3.14 o 
  -4  14  11       14.55       16.12      3.00 o 
  -3  14  11        1.76        1.82      2.72 o 
  -2  14  11       23.20       14.25      3.66 o 
  -1  14  11       40.10       44.58      4.07 o 
   0  14  11      150.19      138.54      4.65 o 
   1  14  11       24.49       29.47      3.16 o 
   2  14  11       11.33        7.56      2.92 o 
   3  14  11        0.55        3.18      4.63 o 
 -18   0  12      190.57      263.83     17.06 o 
 -17   0  12       72.08       79.33      5.01 o 
 -16   0  12       25.18       22.44      3.78 o 
 -15   0  12       11.27        3.07      3.16 o 
 -14   0  12       13.61       13.23      3.16 o 
 -13   0  12        0.07        4.99      3.18 o 
 -12   0  12      534.63      378.84      7.15 o 
 -11   0  12       14.57        6.07      2.66 o 
 -10   0  12       15.68       17.18      2.55 o 
  -9   0  12      145.06      121.89      4.28 o 
  -8   0  12        1.92        0.56      2.01 o 
  -7   0  12      552.62      528.11      8.96 o 
  -6   0  12       36.79       62.42      3.05 o 
  -5   0  12     2593.50     2598.85     19.02 o 
  -4   0  12      148.98      141.60      2.42 o 
  -3   0  12       22.48       23.92      1.06 o 
  -2   0  12      140.39      148.83      2.36 o 
  -1   0  12       16.71        7.43      1.32 o 
   0   0  12      148.80      157.74      4.45 o 
   1   0  12       31.88       20.46      1.07 o 
   2   0  12     2282.16     2256.41     27.32 o 
   3   0  12      309.16      290.01      6.33 o 
   4   0  12      109.11      119.11      7.23 o 
   5   0  12     1257.85     1311.87     11.59 o 
   6   0  12       54.92       60.78      2.75 o 
   7   0  12       38.88       35.86      2.30 o 
   8   0  12        0.28        6.75      2.04 o 
   9   0  12        0.17       -0.29      2.60 o 
  10   0  12       11.00        7.81      2.89 o 
  11   0  12      350.39      414.56      8.96 o 
  12   0  12        1.48        4.91      3.47 o 
  13   0  12      142.28      161.60      6.94 o 
 -18   1  12       17.02        4.59      2.81 o 
 -17   1  12       24.53       27.39      2.92 o 
 -16   1  12       58.30       58.42      3.10 o 
 -15   1  12        9.88       11.02      2.37 o 
 -14   1  12        7.31        2.84      2.16 o 
 -13   1  12      160.06      137.79      4.05 o 
 -12   1  12        1.91        1.57      1.86 o 
 -11   1  12       91.36       86.32      2.96 o 
 -10   1  12        3.84       -1.64      1.64 o 
  -9   1  12      174.55      165.96      3.23 o 
  -8   1  12       70.72       54.89      2.45 o 
  -7   1  12       86.92      107.79      2.70 o 
  -6   1  12      238.81      224.14      3.10 o 
  -5   1  12      241.76      211.59      2.31 o 
  -4   1  12      180.76      138.50      1.77 o 
  -3   1  12      253.85      266.66      4.87 o 
  -2   1  12      327.59      338.23      2.91 o 
  -1   1  12      134.93      150.32      1.90 o 
   0   1  12      449.78      441.62      3.11 o 
   1   1  12      149.79      138.29      2.35 o 
   2   1  12      553.22      545.63      5.31 o 
   3   1  12      552.79      528.51      4.23 o 
   4   1  12      916.60      860.81      8.08 o 
   5   1  12      569.49      627.20      7.08 o 
   6   1  12      475.24      413.85      4.24 o 
   7   1  12      296.85      257.49      3.43 o 
   8   1  12       78.04       61.32      4.17 o 
   9   1  12       11.91       10.52      2.02 o 
  10   1  12        0.24        1.03      1.93 o 
  11   1  12       34.11       37.87      2.66 o 
  12   1  12       68.89       71.55      3.88 o 
  13   1  12       39.24       59.12      3.27 o 
 -18   2  12       23.09       22.20      2.99 o 
 -17   2  12      106.19      123.79      4.25 o 
 -16   2  12       10.93        2.99      2.53 o 
 -15   2  12        7.43        7.66      2.38 o 
 -14   2  12       23.05       14.77      2.22 o 
 -13   2  12      104.09       98.84      3.37 o 
 -12   2  12       34.03       29.71      2.20 o 
 -11   2  12      283.73      310.49      4.48 o 
 -10   2  12      103.74       81.40      2.86 o 
  -9   2  12     1076.79     1039.55      9.03 o 
  -8   2  12       48.74       56.04      3.52 o 
  -7   2  12      109.70       89.42      2.33 o 
  -6   2  12        7.67        5.19      1.23 o 
  -5   2  12      485.41      435.80      3.64 o 
  -4   2  12       47.17       53.39      1.87 o 
  -3   2  12       72.28       69.11      1.59 o 
  -2   2  12      149.19      131.48      1.64 o 
  -1   2  12      444.37      444.09      3.28 o 
   0   2  12      103.54      101.98      1.64 o 
   1   2  12      499.78      490.56      4.36 o 
   2   2  12      507.72      502.07      5.63 o 
   3   2  12      311.82      289.37      3.41 o 
   4   2  12     1632.72     1552.36     12.68 o 
   5   2  12      135.47      141.15      3.30 o 
   6   2  12        4.20        3.62      1.26 o 
   7   2  12      889.59      966.84      8.24 o 
   8   2  12      470.45      536.59      5.98 o 
   9   2  12        7.66        1.47      1.74 o 
  10   2  12       25.18       26.54      3.04 o 
  11   2  12        1.45       -2.14      2.14 o 
  12   2  12        2.99        2.46      2.45 o 
 -17   3  12       19.04       31.48      4.04 o 
 -16   3  12       33.70       24.11      2.78 o 
 -15   3  12        2.37        1.45      2.26 o 
 -14   3  12        5.68        4.81      2.22 o 
 -13   3  12        1.82        6.56      2.20 o 
 -12   3  12       11.77       14.69      2.12 o 
 -11   3  12       55.32       44.83      2.35 o 
 -10   3  12       85.99       76.65      4.88 o 
  -9   3  12      852.83      832.70      6.95 o 
  -8   3  12     2783.93     2724.69     18.07 o 
  -7   3  12      175.47      162.44      3.14 o 
  -6   3  12      481.20      461.32      4.36 o 
  -5   3  12     2167.55     2032.00     12.40 o 
  -4   3  12      151.86      141.70      4.41 o 
  -3   3  12      512.05      511.16      3.22 o 
  -2   3  12        1.52        5.14      0.78 o 
  -1   3  12       26.43       36.86      1.12 o 
   0   3  12      258.61      261.94      2.34 o 
   1   3  12       71.29       84.78      1.41 o 
   2   3  12        2.09        1.99      1.23 o 
   3   3  12      360.39      329.29      7.57 o 
   4   3  12      354.58      336.72      6.46 o 
   5   3  12       53.20       55.57      2.34 o 
   6   3  12      837.82      861.94      6.82 o 
   7   3  12      165.43      151.09      3.14 o 
   8   3  12      226.58      223.35      3.70 o 
   9   3  12      106.91      107.14      6.02 o 
  10   3  12      222.07      215.41      4.57 o 
  11   3  12        0.94       -1.29      3.18 o 
  12   3  12       16.50       16.29      2.63 o 
 -17   4  12       98.42      101.25      3.96 o 
 -16   4  12       18.42       29.23      2.93 o 
 -15   4  12        1.14       -0.58      2.31 o 
 -14   4  12       69.02       72.38      2.79 o 
 -13   4  12       19.45       18.07      2.35 o 
 -12   4  12        0.49       -0.24      2.09 o 
 -11   4  12      163.07      154.03      3.61 o 
 -10   4  12      290.37      294.37      4.11 o 
  -9   4  12       41.69       51.09      1.93 o 
  -8   4  12      167.77      184.01      3.22 o 
  -7   4  12       63.62       52.72      2.70 o 
  -6   4  12     1115.22     1117.36      7.77 o 
  -5   4  12       23.88       31.31      1.84 o 
  -4   4  12       42.12       60.18      2.37 o 
  -3   4  12      128.13       99.07      1.69 o 
  -2   4  12      238.58      226.43      2.22 o 
  -1   4  12       17.31       20.56      0.92 o 
   0   4  12       94.74       83.39      1.80 o 
   1   4  12        1.22        5.16      1.03 o 
   2   4  12      306.69      278.91      3.63 o 
   3   4  12      140.93      113.37      1.85 o 
   4   4  12        5.84        9.65      0.96 o 
   5   4  12       39.20       33.51      1.51 o 
   6   4  12       45.65       51.16      2.12 o 
   7   4  12     1106.59     1141.50      9.46 o 
   8   4  12      206.46      237.50      3.62 o 
   9   4  12       42.09       38.97      2.23 o 
  10   4  12        0.07       -0.76      2.31 o 
  11   4  12       11.72        8.17      3.18 o 
  12   4  12      105.82      113.44      7.08 o 
 -17   5  12       86.76       92.70      5.17 o 
 -16   5  12       11.21       16.32      2.74 o 
 -15   5  12      341.01      407.74      6.03 o 
 -14   5  12       50.41       47.51      2.45 o 
 -13   5  12       56.79       45.00      2.35 o 
 -12   5  12        0.01        2.35      1.65 o 
 -11   5  12       11.32       16.09      1.76 o 
 -10   5  12      210.11      189.15      4.12 o 
  -9   5  12     1633.29     1573.72     11.57 o 
  -8   5  12      242.34      243.03      3.64 o 
  -7   5  12      346.47      347.97      3.76 o 
  -6   5  12      243.19      234.04      3.15 o 
  -5   5  12      204.47      181.72      2.66 o 
  -4   5  12      614.12      633.29      5.54 o 
  -3   5  12       80.58       77.63      2.10 o 
  -2   5  12       62.24       60.00      1.76 o 
  -1   5  12      498.06      478.15      3.92 o 
   0   5  12      443.10      436.33      3.36 o 
   1   5  12      149.41      137.53      3.19 o 
   2   5  12        9.94        2.37      1.36 o 
   3   5  12        8.17       13.23      1.44 o 
   4   5  12       39.67       43.13      1.91 o 
   5   5  12      787.34      740.59      7.50 o 
   6   5  12       29.38       19.16      2.34 o 
   7   5  12      221.55      260.05      3.73 o 
   8   5  12       69.93       79.80      3.76 o 
   9   5  12        8.21        6.87      1.91 o 
  10   5  12        4.95        9.66      2.43 o 
  11   5  12       34.96       52.39      9.11 o 
  12   5  12        2.73        1.47      4.63 o 
 -16   6  12        4.11        6.15      2.60 o 
 -15   6  12        0.00       -2.75      2.75 o 
 -14   6  12       11.74       16.23      2.41 o 
 -13   6  12       29.99       36.94      2.14 o 
 -12   6  12        0.63        1.59      1.68 o 
 -11   6  12       76.39       81.02      2.55 o 
 -10   6  12      666.49      690.60      8.03 o 
  -9   6  12       89.60       83.20      3.03 o 
  -8   6  12       39.87       39.50      2.06 o 
  -7   6  12       29.44       20.78      1.66 o 
  -6   6  12      318.88      293.98      3.44 o 
  -5   6  12      899.39      954.00      6.94 o 
  -4   6  12       35.94       49.58      2.56 o 
  -3   6  12        0.06       -1.27      1.42 o 
  -2   6  12      279.68      290.06      3.55 o 
  -1   6  12      579.50      537.82      7.35 o 
   0   6  12        5.99        3.09      1.28 o 
   1   6  12        3.00        1.17      1.42 o 
   2   6  12      623.97      573.47     10.06 o 
   3   6  12        1.76        0.21      1.69 o 
   4   6  12        8.87        8.37      2.65 o 
   5   6  12       46.75       50.62      2.39 o 
   6   6  12      180.07      168.16      3.53 o 
   7   6  12       57.90       50.63      2.02 o 
   8   6  12       21.20       27.30      2.50 o 
   9   6  12        3.11        7.62      2.29 o 
  10   6  12        1.75        0.71      3.32 o 
  11   6  12       11.76       13.52      2.71 o 
 -16   7  12       33.91       42.86      3.21 o 
 -15   7  12       63.43       76.88      3.46 o 
 -14   7  12       65.38       60.45      3.14 o 
 -13   7  12       17.36       11.76      1.98 o 
 -12   7  12        2.60       -1.75      1.75 o 
 -11   7  12        0.16        4.39      2.10 o 
 -10   7  12        1.01        0.74      1.88 o 
  -9   7  12        9.29       10.66      1.83 o 
  -8   7  12        0.00       -1.54      1.67 o 
  -7   7  12       23.89       14.65      1.63 o 
  -6   7  12      122.01      111.12      2.56 o 
  -5   7  12        8.44       10.29      1.53 o 
  -4   7  12       11.43       13.36      1.67 o 
  -3   7  12       39.46       25.56      1.75 o 
  -2   7  12      135.75      104.28      2.57 o 
  -1   7  12       55.19       59.02      2.16 o 
   0   7  12      282.64      244.53      3.27 o 
   1   7  12       58.09       46.86      2.06 o 
   2   7  12       55.54       36.30      2.50 o 
   3   7  12      110.38      105.08      3.06 o 
   4   7  12        3.12       -0.17      1.70 o 
   5   7  12        4.00        1.27      1.81 o 
   6   7  12       26.05       21.57      1.96 o 
   7   7  12        6.68        3.87      2.29 o 
   8   7  12       18.00       11.65      2.50 o 
   9   7  12        6.13        8.80      2.50 o 
  10   7  12        3.52        0.71      2.50 o 
  11   7  12       37.56       55.96      7.52 o 
 -15   8  12       10.51       11.80      2.74 o 
 -14   8  12       18.56       19.24      2.48 o 
 -13   8  12        0.65       -1.52      2.09 o 
 -12   8  12      102.16      116.43      3.56 o 
 -11   8  12       12.29       12.13      2.06 o 
 -10   8  12        1.61       -1.46      1.91 o 
  -9   8  12        6.47        3.64      2.13 o 
  -8   8  12      173.80      172.08      3.37 o 
  -7   8  12       53.44       54.89      2.04 o 
  -6   8  12        3.27       -1.69      1.69 o 
  -5   8  12       14.00       10.61      1.82 o 
  -4   8  12        0.96        3.09      1.92 o 
  -3   8  12       53.97       55.17      2.10 o 
  -2   8  12        6.03        9.93      1.63 o 
  -1   8  12        7.97        4.48      1.59 o 
   0   8  12       88.06       99.76      3.30 o 
   1   8  12        3.44        8.19      1.99 o 
   2   8  12      224.89      233.40      4.86 o 
   3   8  12       37.49       33.80      2.63 o 
   4   8  12        5.46        0.16      2.22 o 
   5   8  12      174.73      148.55      4.23 o 
   6   8  12        0.58        0.06      4.91 o 
   7   8  12        0.01        2.61      2.43 o 
   8   8  12       48.71       55.30      3.19 o 
   9   8  12       45.43       44.90      5.20 o 
  10   8  12        1.06        2.15      2.75 o 
 -14   9  12        4.35        4.37      2.45 o 
 -13   9  12        6.37        8.12      2.35 o 
 -12   9  12       24.38       33.41      2.74 o 
 -11   9  12       97.13      106.86      3.88 o 
 -10   9  12       13.16       17.85      2.16 o 
  -9   9  12       35.39       31.27      2.35 o 
  -8   9  12       40.07       41.52      2.61 o 
  -7   9  12       42.01       44.83      2.30 o 
  -6   9  12       48.27       52.67      2.34 o 
  -5   9  12      102.90      112.51      3.32 o 
  -4   9  12      167.02      149.29      3.39 o 
  -3   9  12        0.05        2.56      1.88 o 
  -2   9  12        7.89        7.66      1.81 o 
  -1   9  12       62.94       63.12      2.56 o 
   0   9  12       12.45       14.70      2.17 o 
   1   9  12       26.95       22.47      2.64 o 
   2   9  12       41.00       45.34      3.05 o 
   3   9  12        0.86       -0.24      2.43 o 
   4   9  12      301.23      296.10      5.80 o 
   5   9  12       61.33       46.87      3.61 o 
   6   9  12        2.97        0.14      2.43 o 
   7   9  12       76.83       80.97      5.20 o 
   8   9  12       17.77       19.46      3.05 o 
   9   9  12        0.75        1.40      3.47 o 
 -13  10  12       50.92       36.65      3.61 o 
 -12  10  12      271.19      245.56      5.87 o 
 -11  10  12       32.07       19.69      3.06 o 
 -10  10  12       34.91       29.15      3.55 o 
  -9  10  12       67.92       66.01      3.51 o 
  -8  10  12       37.13       46.01      3.83 o 
  -7  10  12        9.50        9.19      4.46 o 
  -6  10  12        1.51        0.06      2.09 o 
  -5  10  12      473.21      465.15      5.67 o 
  -4  10  12        7.87        4.24      2.01 o 
  -3  10  12        1.91        0.38      1.87 o 
  -2  10  12      184.42      181.59      3.74 o 
  -1  10  12        0.00        1.35      2.21 o 
   0  10  12        1.42       -0.49      2.08 o 
   1  10  12       34.19       47.61      2.80 o 
   2  10  12       18.26       13.46      2.63 o 
   3  10  12        6.66        3.40      2.50 o 
   4  10  12        2.28        2.40      3.04 o 
   5  10  12       15.20       20.80      2.92 o 
   6  10  12        2.14        0.69      2.89 o 
   7  10  12       55.62       71.18      5.93 o 
   8  10  12      193.22      214.76      5.76 o 
 -12  11  12       17.80       35.36      3.97 o 
 -11  11  12        4.97        5.00      3.10 o 
 -10  11  12        3.32        1.72      2.72 o 
  -9  11  12        0.40       -2.07      2.77 o 
  -8  11  12        7.00        6.89      3.01 o 
  -7  11  12       48.60       42.61      2.67 o 
  -6  11  12      219.81      235.04      4.41 o 
  -5  11  12      335.29      345.67      5.12 o 
  -4  11  12       19.40       18.89      2.22 o 
  -3  11  12        0.08       -0.56      1.98 o 
  -2  11  12       20.59       16.13      2.54 o 
  -1  11  12       61.13       60.45      3.09 o 
   0  11  12      179.93      191.35      5.59 o 
   1  11  12        9.91       11.38      2.46 o 
   2  11  12        5.06        2.85      2.84 o 
   3  11  12      109.72      120.78      4.89 o 
   4  11  12        0.08       -4.34      4.34 o 
   5  11  12      165.50      155.53      5.06 o 
   6  11  12        1.44       -2.71      2.71 o 
   7  11  12       57.43       62.82      3.95 o 
 -11  12  12        6.32       13.56      3.41 o 
 -10  12  12        0.13        0.01      3.27 o 
  -9  12  12      170.20      201.39      6.11 o 
  -8  12  12       13.39       14.05      3.10 o 
  -7  12  12       67.46       76.91      6.27 o 
  -6  12  12       48.83       31.59      2.60 o 
  -5  12  12        9.40        9.33      2.31 o 
  -4  12  12       52.64       46.64      2.70 o 
  -3  12  12        7.11        6.91      2.66 o 
  -2  12  12        2.44        5.50      2.56 o 
  -1  12  12       14.53       11.05      2.64 o 
   0  12  12        1.94        1.19      2.43 o 
   1  12  12       11.32        9.53      2.59 o 
   2  12  12      136.15      139.03      5.19 o 
   3  12  12       23.25       31.34      3.46 o 
   4  12  12        5.51        5.01      3.61 o 
   5  12  12       13.26        8.49      3.12 o 
  -9  13  12       40.56       68.11      4.00 o 
  -8  13  12        0.08       -1.02      3.06 o 
  -7  13  12       23.22       20.52      3.14 o 
  -6  13  12       14.57       13.91      3.00 o 
  -5  13  12       62.49       69.38      3.61 o 
  -4  13  12        2.33        2.26      3.33 o 
  -3  13  12        5.07        5.68      2.83 o 
  -2  13  12       10.78       10.43      2.71 o 
  -1  13  12        4.03        1.59      3.85 o 
   0  13  12        0.75       -2.00      2.61 o 
   1  13  12      112.04      134.00      4.38 o 
   2  13  12       62.04       59.49      3.40 o 
   3  13  12       50.92       50.74      3.78 o 
   4  13  12       19.54       20.81      4.63 o 
  -5  14  12       14.75        7.79      3.76 o 
  -4  14  12       27.68       34.23      4.16 o 
  -3  14  12       16.40       10.67      3.78 o 
  -2  14  12       12.55       13.76      3.74 o 
  -1  14  12        3.82        0.32      3.33 o 
   0  14  12       72.34       74.59      3.72 o 
 -17   1  13        0.96       -2.48      2.48 o 
 -16   1  13        1.64       -1.94      2.49 o 
 -15   1  13       28.13       32.58      2.71 o 
 -14   1  13       37.31       33.15      2.48 o 
 -13   1  13       61.79       40.87      2.71 o 
 -12   1  13       47.56       43.66      2.41 o 
 -11   1  13      223.62      194.29      3.85 o 
 -10   1  13        3.49        5.13      1.80 o 
  -9   1  13       91.49       82.56      3.92 o 
  -8   1  13       51.28       41.31      2.01 o 
  -7   1  13       54.50       47.75      1.86 o 
  -6   1  13      566.19      573.45      5.41 o 
  -5   1  13     1900.54     1871.95     10.66 o 
  -4   1  13      202.60      218.83      2.34 o 
  -3   1  13        0.50        1.70      0.77 o 
  -2   1  13      385.34      357.85      3.96 o 
  -1   1  13      130.42      127.82      1.82 o 
   0   1  13        0.47        1.67      0.74 o 
   1   1  13       50.90       47.53      1.95 o 
   2   1  13      815.31      802.75      6.99 o 
   3   1  13       14.42       14.55      1.20 o 
   4   1  13        0.88       -0.39      2.44 o 
   5   1  13        6.19        6.09      1.42 o 
   6   1  13      291.45      293.16      4.51 o 
   7   1  13       17.01       15.29      1.39 o 
   8   1  13        1.27       -0.33      2.80 o 
   9   1  13       64.82       69.21      2.71 o 
  10   1  13       88.25      102.67      3.48 o 
  11   1  13        5.03        8.09      3.18 o 
  12   1  13        0.00        1.45      3.47 o 
 -17   2  13       59.81       56.40      3.21 o 
 -16   2  13       81.86       80.72      3.39 o 
 -15   2  13       27.40       34.63      2.70 o 
 -14   2  13       71.61       66.26      3.55 o 
 -13   2  13        2.03        1.91      2.06 o 
 -12   2  13      198.99      187.12      4.09 o 
 -11   2  13      245.98      231.76      4.76 o 
 -10   2  13      158.62      163.72      5.26 o 
  -9   2  13      183.47      185.09      3.84 o 
  -8   2  13      245.06      192.77      3.35 o 
  -7   2  13        1.71        4.73      2.32 o 
  -6   2  13      678.68      581.21      4.61 o 
  -5   2  13      807.66      800.61      5.66 o 
  -4   2  13      179.51      208.15      2.06 o 
  -3   2  13      292.54      291.85      6.41 o 
  -2   2  13       15.57       12.05      1.01 o 
  -1   2  13       56.85       57.75      1.47 o 
   0   2  13      234.69      231.03      2.18 o 
   1   2  13      250.75      249.77      3.01 o 
   2   2  13       76.16       76.82      2.05 o 
   3   2  13      519.61      497.54      8.35 o 
   4   2  13      231.09      227.75      4.67 o 
   5   2  13      483.10      517.00      8.67 o 
   6   2  13       91.06       76.54      2.72 o 
   7   2  13      118.99      102.43      3.39 o 
   8   2  13        0.45        0.31      2.52 o 
   9   2  13       17.83       25.05      1.86 o 
  10   2  13        0.76        0.00      3.18 o 
  11   2  13       52.70       65.91      5.20 o 
  12   2  13        6.06        8.09      3.47 o 
 -17   3  13       25.01       37.61      4.72 o 
 -16   3  13       32.15       33.96      2.85 o 
 -15   3  13       14.40       15.73      2.56 o 
 -14   3  13       67.57       91.17      3.45 o 
 -13   3  13        1.33        4.74      2.15 o 
 -12   3  13      174.91      163.50      3.86 o 
 -11   3  13      235.94      185.20      3.86 o 
 -10   3  13      331.10      314.21      4.37 o 
  -9   3  13       43.99       26.81      2.03 o 
  -8   3  13      372.86      316.23      3.84 o 
  -7   3  13      183.96      203.27      3.37 o 
  -6   3  13     3887.24     3720.94     24.06 o 
  -5   3  13     1831.85     1705.94     10.84 o 
  -4   3  13       59.27       56.62      2.59 o 
  -3   3  13       72.25       71.54      2.02 o 
  -2   3  13       28.40       20.51      0.97 o 
  -1   3  13       54.72       39.48      1.31 o 
   0   3  13       31.89       24.58      1.06 o 
   1   3  13      148.76      150.39      1.90 o 
   2   3  13      460.56      463.06      5.23 o 
   3   3  13       11.38       15.17      3.37 o 
   4   3  13       76.10       69.36      3.48 o 
   5   3  13       72.14       76.50      2.68 o 
   6   3  13      239.05      244.25      4.21 o 
   7   3  13       40.61       43.70      3.84 o 
   8   3  13        0.34        1.55      1.59 o 
   9   3  13        0.42        1.86      1.65 o 
  10   3  13       33.94       44.52      3.76 o 
  11   3  13        3.50       -2.60      3.47 o 
 -17   4  13        0.47       -2.48      2.64 o 
 -16   4  13       15.07        6.89      2.58 o 
 -15   4  13        4.54        4.25      2.19 o 
 -14   4  13       30.17       35.88      2.32 o 
 -13   4  13      126.45      137.71      3.41 o 
 -12   4  13       65.79       58.83      2.70 o 
 -11   4  13      154.05      145.33      3.28 o 
 -10   4  13       13.89        9.04      1.61 o 
  -9   4  13      274.15      272.55      3.52 o 
  -8   4  13     1036.86     1072.96      8.43 o 
  -7   4  13      788.11      743.86      6.77 o 
  -6   4  13       21.46       21.63      1.51 o 
  -5   4  13      215.81      223.13      5.06 o 
  -4   4  13        0.19        2.53      1.68 o 
  -3   4  13        0.23       -1.20      1.20 o 
  -2   4  13        1.01       -0.18      1.05 o 
  -1   4  13       22.22       18.03      1.19 o 
   0   4  13       28.56       17.80      1.14 o 
   1   4  13       66.75       52.23      1.62 o 
   2   4  13       12.23        2.81      0.87 o 
   3   4  13       21.72       15.88      2.05 o 
   4   4  13        1.11        5.41      2.84 o 
   5   4  13      312.48      324.26      8.63 o 
   6   4  13       56.51       48.99      3.34 o 
   7   4  13     1022.51      986.40      8.40 o 
   8   4  13        9.45        5.18      2.09 o 
   9   4  13       16.48        8.04      3.04 o 
  10   4  13       72.42       80.66      5.49 o 
  11   4  13       10.77        8.38      3.76 o 
 -16   5  13        5.66        7.75      2.67 o 
 -15   5  13        4.81        6.36      2.44 o 
 -14   5  13       70.56       68.48      3.44 o 
 -13   5  13      210.87      221.49      5.15 o 
 -12   5  13        9.69       12.47      1.80 o 
 -11   5  13      159.17      175.56      3.20 o 
 -10   5  13       45.26       44.46      1.99 o 
  -9   5  13       47.73       45.96      2.23 o 
  -8   5  13        0.30        0.10      1.63 o 
  -7   5  13      637.78      650.42      6.70 o 
  -6   5  13      209.17      210.56      2.91 o 
  -5   5  13       39.42       35.67      1.83 o 
  -4   5  13       36.57       37.01      1.76 o 
  -3   5  13       27.51       30.72      1.59 o 
  -2   5  13       34.63       37.79      1.59 o 
  -1   5  13      393.35      356.44      6.46 o 
   0   5  13        9.93        6.79      1.44 o 
   1   5  13      614.72      548.83      5.04 o 
   2   5  13      301.33      292.02      5.34 o 
   3   5  13      235.40      239.14      3.34 o 
   4   5  13        6.75        2.00      1.50 o 
   5   5  13        1.43       -1.97      1.97 o 
   6   5  13       22.10       16.10      2.84 o 
   7   5  13      291.29      306.05      4.00 o 
   8   5  13        0.98        1.63      1.80 o 
   9   5  13      147.06      165.36      6.65 o 
  10   5  13        1.34       -1.16      3.76 o 
  11   5  13        0.00       -3.76      3.76 o 
 -16   6  13       57.20       75.75      3.54 o 
 -15   6  13       70.81      101.06      3.96 o 
 -14   6  13      114.52      117.95      6.26 o 
 -13   6  13        9.51        7.68      1.87 o 
 -12   6  13       21.10       17.58      1.92 o 
 -11   6  13       27.46       28.09      1.93 o 
 -10   6  13       10.56        4.62      1.82 o 
  -9   6  13       22.09       16.40      1.87 o 
  -8   6  13       52.27       40.96      3.63 o 
  -7   6  13      137.34      130.61      2.70 o 
  -6   6  13      162.86      176.29      3.32 o 
  -5   6  13       13.15        9.77      1.63 o 
  -4   6  13        0.08       -0.26      1.45 o 
  -3   6  13       29.98       27.29      1.66 o 
  -2   6  13       33.33       25.53      1.91 o 
  -1   6  13       65.56       32.05      1.89 o 
   0   6  13       13.75       15.43      1.75 o 
   1   6  13        1.60        6.66      1.55 o 
   2   6  13       43.94       39.83      1.85 o 
   3   6  13      152.92      131.06      3.12 o 
   4   6  13        0.11       -1.46      1.65 o 
   5   6  13       20.44       18.83      1.85 o 
   6   6  13        1.56        4.69      1.77 o 
   7   6  13       31.31       42.28      2.04 o 
   8   6  13       39.67       42.58      2.56 o 
   9   6  13      100.63      114.21      9.83 o 
  10   6  13        3.11        2.02      3.76 o 
 -15   7  13      181.69      187.93      4.84 o 
 -14   7  13        0.57       -1.19      2.42 o 
 -13   7  13        3.29       -1.85      1.85 o 
 -12   7  13       20.86       19.46      2.00 o 
 -11   7  13       12.03       18.08      2.47 o 
 -10   7  13        4.53        0.66      1.85 o 
  -9   7  13        0.03       -0.94      2.08 o 
  -8   7  13       62.97       49.42      2.51 o 
  -7   7  13        4.81        6.05      1.81 o 
  -6   7  13        3.72        3.00      1.75 o 
  -5   7  13      767.03      698.43      6.39 o 
  -4   7  13       14.99       11.90      1.78 o 
  -3   7  13       48.35       37.04      1.88 o 
  -2   7  13      138.78      114.56      3.16 o 
  -1   7  13       15.38        9.13      1.85 o 
   0   7  13       46.49       48.25      2.21 o 
   1   7  13      354.73      293.24      4.70 o 
   2   7  13       14.22        2.70      2.46 o 
   3   7  13       71.46       52.26      3.12 o 
   4   7  13       30.89       31.12      1.99 o 
   5   7  13       41.45       34.49      2.13 o 
   6   7  13      123.12      127.32      4.03 o 
   7   7  13      587.51      650.96     13.15 o 
   8   7  13      203.24      251.83      5.27 o 
   9   7  13        5.39        4.56      3.04 o 
  10   7  13      101.50      118.24      6.94 o 
 -15   8  13       81.47       94.49      4.92 o 
 -14   8  13       23.36       27.39      3.00 o 
 -13   8  13        1.83       -2.21      2.52 o 
 -12   8  13        0.60       -2.35      2.35 o 
 -11   8  13        6.73        2.19      2.34 o 
 -10   8  13       17.47       14.74      2.31 o 
  -9   8  13       37.60       32.62      2.48 o 
  -8   8  13        1.73        0.29      2.04 o 
  -7   8  13       18.53       16.69      2.00 o 
  -6   8  13        8.76        9.10      1.87 o 
  -5   8  13        1.87        1.81      1.73 o 
  -4   8  13        2.27        1.07      1.63 o 
  -3   8  13      398.64      369.85      4.40 o 
  -2   8  13      157.95      130.00      3.28 o 
  -1   8  13      392.25      370.45      4.89 o 
   0   8  13      177.15      150.35      3.81 o 
   1   8  13        5.27        7.69      2.03 o 
   2   8  13       57.02       48.00      2.71 o 
   3   8  13        3.13        2.44      2.22 o 
   4   8  13       45.46       48.44      2.78 o 
   5   8  13       15.90       18.46      2.50 o 
   6   8  13       98.03      107.71      4.03 o 
   7   8  13       41.77       32.93      2.78 o 
   8   8  13       28.19       29.85      2.92 o 
   9   8  13        0.08        3.66      2.71 o 
 -14   9  13       22.60       17.80      2.89 o 
 -13   9  13       41.77       45.09      2.99 o 
 -12   9  13        0.89        0.76      3.09 o 
 -11   9  13        7.62        8.05      2.53 o 
 -10   9  13        0.80        2.25      2.29 o 
  -9   9  13       12.47       25.64      2.59 o 
  -8   9  13      248.60      223.53      4.46 o 
  -7   9  13       33.61       31.08      2.62 o 
  -6   9  13       19.42       12.43      1.97 o 
  -5   9  13       60.08       56.48      2.35 o 
  -4   9  13       77.96       64.07      3.69 o 
  -3   9  13       88.76       89.54      4.04 o 
  -2   9  13       20.26       16.87      2.25 o 
  -1   9  13        0.00        4.23      2.12 o 
   0   9  13       34.65       24.34      2.37 o 
   1   9  13       87.05       74.81      3.60 o 
   2   9  13      155.94      138.56      4.36 o 
   3   9  13      383.83      375.70      8.96 o 
   4   9  13        2.33        0.10      2.43 o 
   5   9  13      160.71      170.21      4.72 o 
   6   9  13      243.14      275.60      5.68 o 
   7   9  13       99.05       92.39      4.31 o 
   8   9  13        1.63        1.62      8.53 o 
 -13  10  13       50.19       44.96      3.66 o 
 -12  10  13       67.68       82.39      4.11 o 
 -11  10  13       28.78       30.79      3.33 o 
 -10  10  13       87.96       93.40      5.17 o 
  -9  10  13       34.59       29.75      3.14 o 
  -8  10  13       37.34       50.97      3.39 o 
  -7  10  13       88.26       56.48      3.49 o 
  -6  10  13       27.85       18.53      2.27 o 
  -5  10  13        5.29        4.37      2.08 o 
  -4  10  13       23.62       15.92      2.54 o 
  -3  10  13        3.94       -0.17      2.32 o 
  -2  10  13       10.03       13.50      2.42 o 
  -1  10  13       17.72       19.02      2.46 o 
   0  10  13        7.37        3.28      2.29 o 
   1  10  13       66.80       72.62      3.94 o 
   2  10  13      113.14      107.92      3.86 o 
   3  10  13       20.75       19.48      2.84 o 
   4  10  13      234.32      230.54     10.84 o 
   5  10  13       63.70       53.39      3.33 o 
   6  10  13        3.50        3.68      2.89 o 
   7  10  13        6.04       22.60      3.12 o 
 -11  11  13        2.34        2.85      3.06 o 
 -10  11  13      223.24      247.74      9.20 o 
  -9  11  13       68.97       72.33      5.33 o 
  -8  11  13        0.10        2.45      2.77 o 
  -7  11  13        3.15        2.30      2.63 o 
  -6  11  13       55.78       46.92      2.74 o 
  -5  11  13        2.17        0.76      2.61 o 
  -4  11  13       14.89        7.70      2.59 o 
  -3  11  13       12.80       15.68      2.54 o 
  -2  11  13       10.54        4.72      2.37 o 
  -1  11  13        1.69        1.31      2.42 o 
   0  11  13        1.04       -0.47      2.82 o 
   1  11  13       30.61       24.65      2.63 o 
   2  11  13       52.12       56.16      3.02 o 
   3  11  13       14.06        9.84      2.92 o 
   4  11  13      107.40      100.03      4.58 o 
   5  11  13        2.32        4.27      2.92 o 
   6  11  13        7.30        2.17      2.99 o 
 -10  12  13        0.00        1.56      3.09 o 
  -9  12  13        1.65        4.77      3.04 o 
  -8  12  13        1.91        0.48      2.84 o 
  -7  12  13      181.85      218.41      6.62 o 
  -6  12  13       15.16       16.43      3.00 o 
  -5  12  13      120.12      141.49      4.82 o 
  -4  12  13       83.42       93.85      4.09 o 
  -3  12  13       16.67       15.90      2.88 o 
  -2  12  13       14.99       14.70      2.76 o 
  -1  12  13        8.15        7.88      2.60 o 
   0  12  13        2.22       -2.53      2.53 o 
   1  12  13        0.00       -2.51      2.51 o 
   2  12  13        9.96       11.06      2.68 o 
   3  12  13      140.51      162.46      5.51 o 
   4  12  13       11.12        7.99      3.19 o 
  -7  13  13        0.21       -2.35      3.57 o 
  -6  13  13        4.40        0.15      3.46 o 
  -5  13  13        0.49        1.36      4.34 o 
  -4  13  13        8.26        6.14      3.54 o 
  -3  13  13       29.55       33.90      3.16 o 
  -2  13  13       44.78       52.46      3.38 o 
  -1  13  13       61.65       57.02      3.43 o 
   0  13  13       26.37       30.08      3.09 o 
   1  13  13        2.59        1.18      3.27 o 
   2  13  13        0.63       -3.12      3.12 o 
 -17   0  14        4.79       -2.97      3.57 o 
 -16   0  14       39.59       45.70      5.20 o 
 -15   0  14       68.30       76.90      4.50 o 
 -14   0  14        4.46        2.12      3.25 o 
 -13   0  14        5.02       -0.74      3.47 o 
 -12   0  14       91.08       76.57      4.19 o 
 -11   0  14       44.17       41.63      3.25 o 
 -10   0  14       69.69       70.55      4.05 o 
  -9   0  14        7.10        5.89      2.60 o 
  -8   0  14        5.98        2.92      2.22 o 
  -7   0  14      401.27      378.60      6.94 o 
  -6   0  14      201.62      176.93      4.23 o 
  -5   0  14     2042.80     1939.59     27.75 o 
  -4   0  14      431.73      440.50      7.08 o 
  -3   0  14     2283.34     2262.44     24.15 o 
  -2   0  14        3.50        6.22      1.43 o 
  -1   0  14       35.53       31.68      1.53 o 
   0   0  14       27.87       31.48      1.36 o 
   1   0  14      220.89      192.97      3.63 o 
   2   0  14      306.77      296.15     13.01 o 
   3   0  14        4.11        5.93      2.86 o 
   4   0  14      156.28      157.76      5.62 o 
   5   0  14      139.50      145.89      5.52 o 
   6   0  14        1.53       -2.60      3.07 o 
   7   0  14       75.09       78.05      6.94 o 
   8   0  14       43.16       38.16      5.78 o 
 -17   1  14        1.31       -0.58      3.42 o 
 -16   1  14       37.31       37.43      2.95 o 
 -15   1  14        0.02        3.48      2.41 o 
 -14   1  14       41.68       40.37      2.63 o 
 -13   1  14        3.34        5.74      2.15 o 
 -12   1  14      339.93      305.96      5.62 o 
 -11   1  14      488.73      487.32      5.74 o 
 -10   1  14        0.18       -0.72      1.74 o 
  -9   1  14      105.45      104.01      2.95 o 
  -8   1  14       50.40       35.86      1.86 o 
  -7   1  14      347.70      306.23      3.91 o 
  -6   1  14      124.02      110.55      3.94 o 
  -5   1  14      448.95      433.07      5.63 o 
  -4   1  14     1565.91     1604.69     12.19 o 
  -3   1  14       43.01       54.24      4.07 o 
  -2   1  14     1154.35     1149.65     11.14 o 
  -1   1  14        0.15       -1.23      1.23 o 
   0   1  14      175.08      185.86      2.12 o 
   1   1  14       74.32       85.96      4.46 o 
   2   1  14      324.68      275.23      3.70 o 
   3   1  14       61.20       57.76      2.18 o 
   4   1  14        5.59        1.26      1.35 o 
   5   1  14        3.29       -0.77      1.34 o 
   6   1  14      148.84      128.12      2.94 o 
   7   1  14        1.31       -1.47      1.59 o 
   8   1  14      331.68      387.71      6.25 o 
   9   1  14        8.09       -3.47      4.91 o 
 -17   2  14       16.59       10.62      2.75 o 
 -16   2  14       27.77       27.43      2.80 o 
 -15   2  14       67.64       53.57      2.99 o 
 -14   2  14      157.00      188.19      4.23 o 
 -13   2  14        1.45        2.83      2.09 o 
 -12   2  14      212.10      221.84      4.18 o 
 -11   2  14       22.30       15.16      2.80 o 
 -10   2  14        2.05        3.20      1.86 o 
  -9   2  14      457.11      481.51      5.37 o 
  -8   2  14       14.10        1.94      1.69 o 
  -7   2  14        0.38       -0.81      1.37 o 
  -6   2  14      587.20      560.98      5.09 o 
  -5   2  14      120.73      143.37      4.08 o 
  -4   2  14     1295.41     1263.69     10.46 o 
  -3   2  14        9.15       13.78      2.29 o 
  -2   2  14      164.52      158.52      2.70 o 
  -1   2  14      726.66      694.25      5.14 o 
   0   2  14        6.83        4.67      1.44 o 
   1   2  14       76.19       71.14      2.51 o 
   2   2  14      118.25      127.37      2.84 o 
   3   2  14      167.80      174.93      2.97 o 
   4   2  14      312.46      310.48      4.91 o 
   5   2  14       90.58      100.95      4.01 o 
   6   2  14        9.68        6.21      1.76 o 
   7   2  14      153.07      141.58      3.31 o 
   8   2  14       31.44       41.69      3.90 o 
   9   2  14       32.11       24.87      2.38 o 
  10   2  14        7.54        8.96      3.18 o 
 -17   3  14       76.98       92.34      5.41 o 
 -16   3  14        0.58       -0.32      2.43 o 
 -15   3  14       31.01       47.61      2.93 o 
 -14   3  14        1.53       -0.27      2.25 o 
 -13   3  14        4.23        7.60      2.24 o 
 -12   3  14        1.41        2.30      2.00 o 
 -11   3  14       14.12       22.42      2.19 o 
 -10   3  14      193.44      194.55      3.82 o 
  -9   3  14      249.83      233.84      4.85 o 
  -8   3  14      505.24      504.83      4.93 o 
  -7   3  14      329.24      321.40      4.25 o 
  -6   3  14      491.06      473.55      5.25 o 
  -5   3  14       15.36       14.28      3.28 o 
  -4   3  14       25.71       25.50      1.87 o 
  -3   3  14       19.61       24.67      2.38 o 
  -2   3  14      104.05      103.58      2.74 o 
  -1   3  14        0.09       -1.23      1.31 o 
   0   3  14      157.93      187.55      3.22 o 
   1   3  14       40.90       30.49      1.99 o 
   2   3  14      518.17      462.91      7.72 o 
   3   3  14     1338.83     1374.59     25.27 o 
   4   3  14       70.64       81.57      2.82 o 
   5   3  14       22.89       13.85      2.09 o 
   6   3  14      268.01      293.57      4.38 o 
   7   3  14        0.54        3.68      2.13 o 
   8   3  14       13.50       15.91      3.00 o 
   9   3  14       39.92       44.06      3.32 o 
  10   3  14        2.61       -0.50      2.75 o 
 -16   4  14        6.60        8.56      2.75 o 
 -15   4  14        2.26        3.90      2.21 o 
 -14   4  14        4.38        3.46      2.11 o 
 -13   4  14       32.73       36.11      2.35 o 
 -12   4  14       33.12       35.00      2.24 o 
 -11   4  14        9.42       13.32      1.93 o 
 -10   4  14       10.48       10.87      1.71 o 
  -9   4  14      393.27      401.98      4.23 o 
  -8   4  14      260.83      220.71      3.99 o 
  -7   4  14        3.91        0.06      1.68 o 
  -6   4  14        0.60       -0.42      1.84 o 
  -5   4  14      125.14      128.15      2.81 o 
  -4   4  14        3.58        6.40      1.77 o 
  -3   4  14       83.30       95.05      2.80 o 
  -2   4  14       57.21       50.28      2.01 o 
  -1   4  14      913.30      865.46      7.04 o 
   0   4  14       97.00       94.18      2.27 o 
   1   4  14      110.48      101.58      2.28 o 
   2   4  14       59.11       23.40      1.97 o 
   3   4  14       73.09       59.11      2.53 o 
   4   4  14      158.23      178.31      4.08 o 
   5   4  14        6.86        4.98      1.94 o 
   6   4  14      359.51      349.80      6.54 o 
   7   4  14      150.14      151.12      4.03 o 
   8   4  14        0.02        0.13      2.56 o 
   9   4  14        1.59        0.37      2.62 o 
  10   4  14       11.66        5.49      3.47 o 
 -16   5  14      246.31      291.74      6.45 o 
 -15   5  14       34.76       35.98      3.28 o 
 -14   5  14        2.36        1.41      2.55 o 
 -13   5  14        7.57       10.27      2.13 o 
 -12   5  14       48.12       45.84      2.40 o 
 -11   5  14        6.84        2.99      1.95 o 
 -10   5  14        0.37        0.75      1.92 o 
  -9   5  14      156.20      160.44      3.76 o 
  -8   5  14        0.08       -1.83      1.83 o 
  -7   5  14      425.28      410.20      4.83 o 
  -6   5  14       64.52       64.05      2.39 o 
  -5   5  14      543.90      584.69      5.85 o 
  -4   5  14       13.38       10.15      1.86 o 
  -3   5  14      121.10      111.53      4.38 o 
  -2   5  14      101.30      113.09      3.51 o 
  -1   5  14       61.99       82.40      2.86 o 
   0   5  14        5.77        5.51      1.48 o 
   1   5  14       28.18       16.19      1.52 o 
   2   5  14      151.33      166.52      2.68 o 
   3   5  14       61.82       49.99      2.34 o 
   4   5  14        2.22        0.05      2.10 o 
   5   5  14      102.74       94.77      7.23 o 
   6   5  14      207.02      236.73      4.63 o 
   7   5  14      178.76      222.43      6.09 o 
   8   5  14       71.63       67.07      5.78 o 
   9   5  14       45.15       50.88      4.34 o 
  10   5  14       97.38       97.42      6.07 o 
 -15   6  14       19.91       19.40      3.62 o 
 -14   6  14       74.65       89.61      3.68 o 
 -13   6  14       51.95       60.73      4.05 o 
 -12   6  14       18.62        9.05      2.08 o 
 -11   6  14       39.27       39.26      2.35 o 
 -10   6  14       22.29       18.86      2.37 o 
  -9   6  14        0.80       -1.23      1.92 o 
  -8   6  14      332.67      354.37      5.00 o 
  -7   6  14        0.45        6.17      1.82 o 
  -6   6  14       43.85       44.88      2.13 o 
  -5   6  14      116.96      105.87      3.19 o 
  -4   6  14        0.53        0.28      1.88 o 
  -3   6  14       24.31       23.77      1.98 o 
  -2   6  14       14.68       10.99      1.81 o 
  -1   6  14       42.36       47.22      2.29 o 
   0   6  14      256.98      234.52      4.44 o 
   1   6  14      226.90      184.43      3.88 o 
   2   6  14       29.94       22.80      1.66 o 
   3   6  14        4.81        3.96      1.61 o 
   4   6  14        1.93        1.43      1.55 o 
   5   6  14        2.10       -1.85      2.70 o 
   6   6  14        1.95        0.73      2.63 o 
   7   6  14        2.84        8.09      3.76 o 
   8   6  14       75.54       78.34      6.07 o 
   9   6  14       51.02       60.13      4.91 o 
 -15   7  14       13.01       15.46      3.26 o 
 -14   7  14       18.34       14.51      3.06 o 
 -13   7  14       10.76       10.14      2.19 o 
 -12   7  14        0.07       -2.01      2.01 o 
 -11   7  14       15.42       13.35      2.41 o 
 -10   7  14        4.45        0.39      2.15 o 
  -9   7  14       60.78       58.52      2.72 o 
  -8   7  14       10.14       12.43      2.12 o 
  -7   7  14       70.06       58.90      2.33 o 
  -6   7  14       23.37       26.03      2.00 o 
  -5   7  14       25.02       22.97      2.24 o 
  -4   7  14       74.35       63.62      2.69 o 
  -3   7  14       47.27       54.53      3.21 o 
  -2   7  14        6.08        6.28      1.86 o 
  -1   7  14        0.14        1.48      1.72 o 
   0   7  14        2.11       -1.84      1.84 o 
   1   7  14       17.84       27.92      2.29 o 
   2   7  14       82.71       51.12      2.57 o 
   3   7  14       70.37       72.07      3.84 o 
   4   7  14        6.15        0.53      1.82 o 
   5   7  14       55.74       55.31      3.05 o 
   6   7  14        0.02        2.11      2.08 o 
   7   7  14        8.74       25.73      4.34 o 
   8   7  14       23.03       10.70      4.05 o 
   9   7  14      123.20      150.91      7.23 o 
 -14   8  14       39.63       35.69      3.10 o 
 -13   8  14        4.55        0.65      2.53 o 
 -12   8  14        9.18        5.69      2.17 o 
 -11   8  14        1.14       -0.05      2.27 o 
 -10   8  14       16.09       12.38      2.39 o 
  -9   8  14        4.50        5.19      2.19 o 
  -8   8  14       12.55       12.27      2.30 o 
  -7   8  14        2.18        0.91      1.85 o 
  -6   8  14       57.91       74.98      2.99 o 
  -5   8  14       55.31       55.93      2.64 o 
  -4   8  14       72.75       52.08      2.54 o 
  -3   8  14       15.81        9.84      2.09 o 
  -2   8  14        1.65       -2.16      2.38 o 
  -1   8  14       15.13        6.58      1.99 o 
   0   8  14       17.04       17.81      2.15 o 
   1   8  14      249.55      222.81      4.24 o 
   2   8  14        7.19        5.14      2.00 o 
   3   8  14       15.71       21.05      2.50 o 
   4   8  14       75.41       75.71      3.61 o 
   5   8  14      123.26      110.10      4.03 o 
   6   8  14       61.95       78.86      3.82 o 
   7   8  14      422.26      454.45     10.99 o 
   8   8  14      135.05      152.64      7.52 o 
 -13   9  14       25.70       19.85      2.78 o 
 -12   9  14       31.92       41.06      2.93 o 
 -11   9  14        5.73        7.60      2.51 o 
 -10   9  14       14.97       28.76      2.70 o 
  -9   9  14        7.75        9.40      2.44 o 
  -8   9  14       15.31       10.39      2.37 o 
  -7   9  14       24.42       27.40      2.58 o 
  -6   9  14       52.49       56.03      2.84 o 
  -5   9  14       20.79       20.80      2.42 o 
  -4   9  14        7.08        2.89      2.13 o 
  -3   9  14       27.22       25.46      2.51 o 
  -2   9  14        0.49        2.01      2.15 o 
  -1   9  14      247.55      247.67      4.75 o 
   0   9  14       40.81       42.46      3.35 o 
   1   9  14      144.83      139.35      3.94 o 
   2   9  14        1.85       -1.04      2.43 o 
   3   9  14        0.06       -2.43      2.43 o 
   4   9  14        1.07       -0.46      5.06 o 
   5   9  14        3.17        2.14      2.50 o 
   6   9  14       83.42       99.17      4.91 o 
   7   9  14      286.48      287.65      9.54 o 
 -12  10  14       10.39       10.82      3.16 o 
 -11  10  14       40.11       54.58      4.03 o 
 -10  10  14        1.83        2.58      2.89 o 
  -9  10  14       37.13       61.03      8.67 o 
  -8  10  14       20.35       12.57      3.37 o 
  -7  10  14       47.45       46.74      3.21 o 
  -6  10  14       16.11        8.49      2.59 o 
  -5  10  14       33.50       36.70      2.87 o 
  -4  10  14        2.53       -1.82      2.42 o 
  -3  10  14       30.64       40.96      2.85 o 
  -2  10  14       56.33       74.76      3.50 o 
  -1  10  14       11.74       11.12      2.62 o 
   0  10  14        3.21        2.20      2.41 o 
   1  10  14        0.43        1.61      2.29 o 
   2  10  14       35.29       34.99      2.62 o 
   3  10  14        8.32       14.95      3.52 o 
   4  10  14       95.62      108.53      4.51 o 
   5  10  14        3.71        4.58      6.36 o 
   6  10  14      279.15      289.86      6.17 o 
 -10  11  14        0.94        2.83      3.90 o 
  -9  11  14      107.06      134.96      5.82 o 
  -8  11  14        6.85        0.80      3.46 o 
  -7  11  14       40.77       60.35      3.50 o 
  -6  11  14        5.71       -1.05      2.72 o 
  -5  11  14      136.31      136.10      4.65 o 
  -4  11  14       42.45       39.96      3.09 o 
  -3  11  14        1.25        0.33      2.60 o 
  -2  11  14        0.04       -2.42      2.46 o 
  -1  11  14       29.46       36.51      2.89 o 
   0  11  14        7.22        2.83      2.42 o 
   1  11  14        7.32        6.39      2.54 o 
   2  11  14       89.54      100.73      3.98 o 
   3  11  14       87.63       96.15      5.49 o 
   4  11  14        0.34       -1.36      2.89 o 
  -8  12  14        5.24        2.82      3.66 o 
  -7  12  14       20.34       24.11      3.78 o 
  -6  12  14       53.95       38.14      3.33 o 
  -5  12  14       77.68       68.98      3.65 o 
  -4  12  14        0.06       -0.87      2.76 o 
  -3  12  14       32.85       40.56      3.09 o 
  -2  12  14       40.69       46.57      3.26 o 
  -1  12  14       35.86       33.24      2.97 o 
   0  12  14       16.80       12.39      2.80 o 
   1  12  14      166.59      187.21      5.89 o 
   2  12  14       38.08       48.40      3.74 o 
  -4  13  14      241.45      282.62      7.24 o 
  -3  13  14        1.70        1.12      2.88 o 
  -2  13  14       12.12        5.97      2.85 o 
 -16   1  15        2.15        3.59      2.89 o 
 -15   1  15       66.09       58.79      3.38 o 
 -14   1  15       51.10       50.58      3.26 o 
 -13   1  15        2.96        4.34      2.15 o 
 -12   1  15       11.98       10.36      2.29 o 
 -11   1  15        3.89       13.83      2.42 o 
 -10   1  15      106.65      115.26      3.69 o 
  -9   1  15      691.59      713.76     10.02 o 
  -8   1  15       10.56       14.89      2.66 o 
  -7   1  15      746.11      709.10     12.72 o 
  -6   1  15      204.60      181.49      4.00 o 
  -5   1  15       14.66       23.00      2.23 o 
  -4   1  15      665.42      657.95      6.43 o 
  -3   1  15       14.92       15.36      1.45 o 
  -2   1  15      117.38      105.66      2.24 o 
  -1   1  15      106.19      105.81      2.75 o 
   0   1  15        1.21        2.39      1.48 o 
   1   1  15      215.90      228.36      3.48 o 
   2   1  15      115.86      102.47      2.45 o 
   3   1  15       65.21       62.11      2.80 o 
   4   1  15      301.94      315.44      5.09 o 
   5   1  15        0.96        0.37      2.22 o 
   6   1  15      229.03      249.41      4.77 o 
   7   1  15        2.29        2.69      2.81 o 
   8   1  15        5.25        1.50      3.37 o 
   9   1  15        3.64        0.43      3.66 o 
 -16   2  15        0.49       -1.21      3.08 o 
 -15   2  15      104.26      137.27      5.24 o 
 -14   2  15       51.60       42.74      3.22 o 
 -13   2  15        0.29       -2.33      2.44 o 
 -12   2  15      192.26      196.29      4.72 o 
 -11   2  15      212.41      200.45      4.60 o 
 -10   2  15        0.24       -1.06      2.16 o 
  -9   2  15      327.47      295.56      6.23 o 
  -8   2  15        5.73        2.89      2.66 o 
  -7   2  15      143.68      125.12      4.60 o 
  -6   2  15      237.10      252.03      4.26 o 
  -5   2  15      689.11      708.91      6.76 o 
  -4   2  15      525.02      554.53      5.79 o 
  -3   2  15       13.96       11.94      1.52 o 
  -2   2  15       23.24       20.63      1.55 o 
  -1   2  15       29.60       27.30      1.52 o 
   0   2  15        0.72       -1.08      1.09 o 
   1   2  15       97.03       87.37      4.88 o 
   2   2  15      100.53      114.27      3.46 o 
   3   2  15        9.35       11.44      1.81 o 
   4   2  15       14.52       16.94      1.66 o 
   5   2  15       90.27       76.52      2.52 o 
   6   2  15        0.81        0.47      1.84 o 
   7   2  15      119.03      107.72      4.60 o 
   8   2  15        0.50        1.01      3.27 o 
   9   2  15       36.82       37.87      5.49 o 
  10   2  15       21.68       25.73      5.49 o 
 -16   3  15       28.03       23.98      3.22 o 
 -15   3  15        0.02       -1.48      2.77 o 
 -14   3  15        0.14       -1.15      2.53 o 
 -13   3  15       93.80      115.94      4.39 o 
 -12   3  15      394.72      389.38      6.17 o 
 -11   3  15        2.47        0.62      3.06 o 
 -10   3  15      167.23      154.20      4.15 o 
  -9   3  15      438.24      401.34      7.25 o 
  -8   3  15       10.23       14.51      2.39 o 
  -7   3  15        0.10        1.44      2.04 o 
  -6   3  15      157.03      156.89      4.19 o 
  -5   3  15       76.02       83.61      3.06 o 
  -4   3  15        1.05       -0.04      2.46 o 
  -3   3  15       58.76       59.85      2.14 o 
  -2   3  15       87.71       97.16      2.45 o 
  -1   3  15      163.82      152.86      4.71 o 
   0   3  15      264.39      234.41      3.09 o 
   1   3  15       13.59        6.37      1.83 o 
   2   3  15        0.09        2.40      1.68 o 
   3   3  15        9.61        6.76      1.84 o 
   4   3  15       17.61       24.43      1.79 o 
   5   3  15        4.76        3.48      1.67 o 
   6   3  15      595.40      678.10      7.10 o 
   7   3  15       34.87       32.47      2.50 o 
   8   3  15      122.40      150.00      4.10 o 
   9   3  15        4.00       -1.16      4.63 o 
 -16   4  15        4.86        4.49      3.10 o 
 -15   4  15       70.05       68.02      3.28 o 
 -14   4  15      141.58      159.31      4.29 o 
 -13   4  15      463.77      414.23      7.22 o 
 -12   4  15        6.34       12.98      2.83 o 
 -11   4  15      219.04      203.62      4.20 o 
 -10   4  15      402.10      414.48      4.91 o 
  -9   4  15        0.43        0.46      2.02 o 
  -8   4  15      192.75      178.01      3.85 o 
  -7   4  15      627.95      607.23      6.71 o 
  -6   4  15      102.25       98.40      3.21 o 
  -5   4  15       47.34       57.24      2.60 o 
  -4   4  15      821.72      842.47     13.39 o 
  -3   4  15      121.55       97.46      3.09 o 
  -2   4  15      505.70      463.48      5.70 o 
  -1   4  15      540.35      553.78      6.75 o 
   0   4  15        1.69        3.91      1.51 o 
   1   4  15      314.88      232.91      4.13 o 
   2   4  15      168.96      189.67      3.69 o 
   3   4  15       26.60       32.54      2.13 o 
   4   4  15        4.74        3.10      1.84 o 
   5   4  15        1.27        2.21      1.85 o 
   6   4  15      177.59      148.89      3.99 o 
   7   4  15      533.73      620.60      7.57 o 
   8   4  15       63.96       97.35      4.22 o 
   9   4  15       12.83        4.91      3.18 o 
 -15   5  15        1.65       -1.12      2.95 o 
 -14   5  15       46.20       38.64      2.89 o 
 -13   5  15        3.87        4.70      2.45 o 
 -12   5  15       13.98       11.97      2.46 o 
 -11   5  15       41.47       35.20      2.28 o 
 -10   5  15       47.55       40.83      2.33 o 
  -9   5  15       46.50       47.47      2.65 o 
  -8   5  15       91.27      107.20      4.02 o 
  -7   5  15      203.21      216.43      4.10 o 
  -6   5  15      219.05      206.63      4.04 o 
  -5   5  15        0.34       -2.14      3.09 o 
  -4   5  15      177.71      176.64      3.57 o 
  -3   5  15      140.01      121.22      3.45 o 
  -2   5  15      244.92      246.51      3.91 o 
  -1   5  15      173.93      159.52      2.91 o 
   0   5  15      230.34      257.11      3.44 o 
   1   5  15        0.40        0.62      1.39 o 
   2   5  15      101.53      103.85      2.35 o 
   3   5  15       68.08       65.64      2.71 o 
   4   5  15       12.13       12.40      2.37 o 
   5   5  15        2.85        6.48      2.20 o 
   6   5  15      166.76      144.62      4.24 o 
   7   5  15        2.65        5.49      3.47 o 
   8   5  15      308.27      337.37      8.67 o 
   9   5  15        7.76        8.96      3.76 o 
 -15   6  15      158.73      146.20      6.46 o 
 -14   6  15       27.58       21.66      2.77 o 
 -13   6  15       16.35       22.84      3.88 o 
 -12   6  15        1.80       -0.10      2.06 o 
 -11   6  15       44.73       50.54      2.49 o 
 -10   6  15        9.02       -0.44      2.29 o 
  -9   6  15        0.03        2.08      2.53 o 
  -8   6  15       41.74       26.33      2.78 o 
  -7   6  15        1.20        1.81      2.13 o 
  -6   6  15      108.67      124.47      3.44 o 
  -5   6  15      321.52      288.11      4.51 o 
  -4   6  15       73.47       72.15      4.72 o 
  -3   6  15        0.99       -0.59      2.46 o 
  -2   6  15      132.16      119.51      3.12 o 
  -1   6  15      115.98       89.37      2.88 o 
   0   6  15       18.07       29.43      1.96 o 
   1   6  15        0.80       -1.51      1.51 o 
   2   6  15       36.69       33.21      1.74 o 
   3   6  15       39.38       39.94      1.91 o 
   4   6  15        0.01       -2.12      2.12 o 
   5   6  15       11.24       11.03      7.08 o 
   6   6  15       29.10       35.11      4.34 o 
   7   6  15       48.30       34.69      4.05 o 
   8   6  15      178.83      222.89      7.52 o 
 -14   7  15       27.86       32.68      5.20 o 
 -13   7  15        0.30        1.51      2.53 o 
 -12   7  15       14.49        7.50      2.51 o 
 -11   7  15       17.71       29.15      3.09 o 
 -10   7  15       45.24       48.01      3.27 o 
  -9   7  15      137.79      155.44      4.53 o 
  -8   7  15       93.39       67.18      3.72 o 
  -7   7  15       87.00      118.37      3.69 o 
  -6   7  15        3.07        1.98      2.07 o 
  -5   7  15      103.73      104.10      3.45 o 
  -4   7  15      112.20      111.70      3.51 o 
  -3   7  15        2.41       -1.05      1.85 o 
  -2   7  15       15.51       21.22      2.03 o 
  -1   7  15        8.36        8.28      1.86 o 
   0   7  15        2.61        2.86      1.75 o 
   1   7  15       45.73       43.60      2.18 o 
   2   7  15       28.30       26.60      2.12 o 
   3   7  15        4.66       -1.23      1.63 o 
   4   7  15        5.91        6.36      3.47 o 
   5   7  15       16.98       11.27      3.76 o 
   6   7  15      183.93      194.27      7.23 o 
   7   7  15       24.87       25.44      4.05 o 
 -13   8  15       16.44       20.88      3.21 o 
 -12   8  15        0.00       -1.58      2.56 o 
 -11   8  15       65.10       65.25      3.86 o 
 -10   8  15        8.05        9.41      2.93 o 
  -9   8  15       72.54       68.94      4.33 o 
  -8   8  15       16.58       20.47      2.83 o 
  -7   8  15        0.00       -1.72      2.19 o 
  -6   8  15       72.87       85.78      3.42 o 
  -5   8  15       22.50       19.16      2.36 o 
  -4   8  15       18.94       20.47      2.21 o 
  -3   8  15       28.48       13.32      2.17 o 
  -2   8  15        0.82       -2.04      2.04 o 
  -1   8  15        0.21        0.37      2.82 o 
   0   8  15      111.43       91.51      3.48 o 
   1   8  15       75.77       79.70      4.13 o 
   2   8  15       10.19        6.29      2.05 o 
   3   8  15        1.21       -1.96      1.96 o 
   4   8  15       74.49       74.35      3.61 o 
   5   8  15       17.87       18.79      4.34 o 
   6   8  15       23.60       20.53      4.34 o 
   7   8  15      226.52      243.13      8.38 o 
 -12   9  15       55.51       59.57      3.88 o 
 -11   9  15      127.41      136.48      4.88 o 
 -10   9  15       13.07       20.35      3.21 o 
  -9   9  15       27.23       32.29      3.25 o 
  -8   9  15        6.10        1.14      2.87 o 
  -7   9  15       18.96       24.88      2.72 o 
  -6   9  15       26.07       45.35      2.75 o 
  -5   9  15       12.45       23.59      2.45 o 
  -4   9  15       16.98       23.29      2.40 o 
  -3   9  15       21.53       19.51      2.42 o 
  -2   9  15       21.59       18.35      2.54 o 
  -1   9  15       18.22       14.49      2.37 o 
   0   9  15       76.41       83.34      3.56 o 
   1   9  15      105.34      100.69      3.74 o 
   2   9  15       53.35       58.36      4.62 o 
   3   9  15      108.46      105.59      5.20 o 
   4   9  15        0.44        1.06      2.35 o 
   5   9  15       39.08       28.04      4.63 o 
   6   9  15       81.27       93.95      6.94 o 
 -11  10  15        0.00        0.88      3.66 o 
 -10  10  15       74.97       96.43      5.60 o 
  -9  10  15       13.87       13.50      3.66 o 
  -8  10  15        3.08        4.63      3.46 o 
  -7  10  15       43.46       41.97      3.28 o 
  -6  10  15        1.63        1.35      2.59 o 
  -5  10  15      157.63      185.69      4.92 o 
  -4  10  15        0.15        0.41      2.46 o 
  -3  10  15       49.22       62.06      4.04 o 
  -2  10  15       15.23        8.94      2.47 o 
  -1  10  15      159.04      148.02      4.24 o 
   0  10  15       36.13       41.44      2.87 o 
   1  10  15        9.54        6.55      2.37 o 
   2  10  15        5.02        0.18      2.63 o 
   3  10  15      113.01      111.18      4.44 o 
   4  10  15      129.71      153.39      4.93 o 
  -9  11  15        2.12        2.85      3.54 o 
  -8  11  15        1.35        2.41      3.57 o 
  -7  11  15       57.28       39.08      4.82 o 
  -6  11  15        1.03       -0.83      2.94 o 
  -5  11  15       53.42       64.63      3.52 o 
  -4  11  15       11.42       22.75      2.97 o 
  -3  11  15       66.16       92.33      4.20 o 
  -2  11  15      201.71      210.51      4.89 o 
  -1  11  15        4.68        3.96      2.58 o 
   0  11  15       38.51       28.04      3.25 o 
   1  11  15       42.13       44.20      3.54 o 
   2  11  15       60.97       59.14      5.20 o 
  -6  12  15       22.34       22.42      3.19 o 
  -5  12  15       15.57       20.67      3.14 o 
  -4  12  15       72.38       55.44      3.44 o 
  -3  12  15       56.87       68.54      3.73 o 
  -2  12  15        0.82       -1.66      3.02 o 
  -1  12  15       17.73       25.06      3.46 o 
   0  12  15        0.04       -1.43      3.05 o 
 -16   0  16      100.84       99.16      7.52 o 
 -15   0  16       19.06       14.74      5.49 o 
 -14   0  16      307.98      319.45     10.70 o 
 -13   0  16      565.06      591.77     13.88 o 
 -12   0  16       30.31       40.18      4.91 o 
 -11   0  16       26.81       31.22      4.91 o 
 -10   0  16        9.65       17.63      4.34 o 
  -9   0  16        1.02        1.73      4.05 o 
  -8   0  16      121.62      124.31      6.65 o 
  -7   0  16        6.03        3.76      3.47 o 
  -6   0  16      845.30      786.91     14.17 o 
  -5   0  16      552.66      599.08     26.45 o 
  -4   0  16     1150.04     1092.66     13.45 o 
  -3   0  16      664.98      602.21      8.47 o 
  -2   0  16        9.03       12.10      2.23 o 
  -1   0  16       75.11       75.07      3.20 o 
   0   0  16        3.93        8.90      1.70 o 
   1   0  16      182.25      154.54      5.60 o 
   2   0  16      600.14      560.17      9.81 o 
   3   0  16      534.14      535.49      9.50 o 
   4   0  16       52.80       70.74      4.36 o 
   5   0  16       42.30       45.94      4.19 o 
   6   0  16       25.97       20.14      3.66 o 
   7   0  16      108.22      112.92      7.23 o 
   8   0  16       20.15       29.28      4.07 o 
 -16   1  16       17.31       19.99      4.29 o 
 -15   1  16       24.54       18.87      3.68 o 
 -14   1  16        5.43       14.63      6.79 o 
 -13   1  16        0.29        0.88      3.37 o 
 -12   1  16       94.04       65.61      4.19 o 
 -11   1  16        8.37        4.77      3.07 o 
 -10   1  16        2.67        7.08      2.86 o 
  -9   1  16       96.57       90.67      6.65 o 
  -8   1  16      140.16      123.46      4.60 o 
  -7   1  16       16.54       15.37      2.66 o 
  -6   1  16       95.05       79.20      4.30 o 
  -5   1  16     1833.53     1845.29     16.74 o 
  -4   1  16       21.91       32.66      2.13 o 
  -3   1  16        2.25        2.86      2.50 o 
  -2   1  16      357.23      334.94      4.16 o 
  -1   1  16      144.75      121.62      2.19 o 
   0   1  16       76.33       73.22      1.88 o 
   1   1  16        1.86        4.49      1.49 o 
   2   1  16       14.75       24.91      2.59 o 
   3   1  16       11.88       18.98      2.51 o 
   4   1  16        0.08        0.08      2.33 o 
   5   1  16      147.13      157.81      4.04 o 
   6   1  16        8.00       12.48      2.60 o 
   7   1  16      148.70      150.84      5.59 o 
   8   1  16       22.30       31.23      4.91 o 
 -15   2  16        2.26        3.63      3.78 o 
 -14   2  16       19.21       23.75      5.78 o 
 -13   2  16       47.07       35.68      3.98 o 
 -12   2  16       30.53       23.11      3.57 o 
 -11   2  16      135.94      177.74      5.62 o 
 -10   2  16        1.63       10.41      3.07 o 
  -9   2  16        0.36       -1.30      2.66 o 
  -8   2  16       15.20       20.23      5.20 o 
  -7   2  16      198.79      208.53      5.30 o 
  -6   2  16      514.91      471.77      6.27 o 
  -5   2  16      501.98      523.49      5.66 o 
  -4   2  16      493.42      500.78      6.01 o 
  -3   2  16       51.28       44.78      1.90 o 
  -2   2  16       51.24       39.60      1.78 o 
  -1   2  16       15.76       10.90      1.48 o 
   0   2  16       61.82       73.60      3.01 o 
   1   2  16       77.73       61.89      2.62 o 
   2   2  16      101.05      100.35      3.64 o 
   3   2  16       26.25       26.23      1.73 o 
   4   2  16       45.38       60.74      3.21 o 
   5   2  16        8.65        7.49      2.44 o 
   6   2  16       34.09       41.59      2.85 o 
   7   2  16       17.35       31.07      2.91 o 
   8   2  16        9.79        7.76      3.57 o 
   9   2  16       20.98       22.26      5.49 o 
 -15   3  16      104.16       96.05     11.13 o 
 -14   3  16      144.19      146.29      6.13 o 
 -13   3  16       79.82       97.12      5.21 o 
 -12   3  16       13.57       19.24      3.48 o 
 -11   3  16       58.59       55.61      3.78 o 
 -10   3  16        6.66        5.88      2.96 o 
  -9   3  16       89.24       90.60      4.70 o 
  -8   3  16       40.58       51.28      4.05 o 
  -7   3  16      109.76      106.99      3.32 o 
  -6   3  16       89.88       86.52      2.76 o 
  -5   3  16      267.27      252.89      6.16 o 
  -4   3  16       73.25       82.40      2.95 o 
  -3   3  16      112.59      115.49      2.78 o 
  -2   3  16      132.99      125.71      2.73 o 
  -1   3  16      420.09      441.64      4.78 o 
   0   3  16       22.49       11.84      1.26 o 
   1   3  16        3.16        8.68      1.84 o 
   2   3  16       21.11       14.44      1.87 o 
   3   3  16      210.49      253.95      3.79 o 
   4   3  16        0.14       -1.61      1.61 o 
   5   3  16        2.41        4.72      1.76 o 
   6   3  16        9.41        9.16      2.56 o 
   7   3  16       11.60       14.50      3.57 o 
   8   3  16        0.23        0.58      4.91 o 
 -15   4  16        9.76        7.03      3.22 o 
 -14   4  16        0.17        6.18      5.90 o 
 -13   4  16       54.76       66.64      3.71 o 
 -12   4  16       56.38       59.90      3.54 o 
 -11   4  16        2.77        7.20      2.81 o 
 -10   4  16      213.61      201.96      4.83 o 
  -9   4  16      124.54      111.40      3.53 o 
  -8   4  16       31.33       41.87      3.30 o 
  -7   4  16      101.77       90.14      3.42 o 
  -6   4  16      103.75       95.57      3.50 o 
  -5   4  16      643.35      659.36      6.89 o 
  -4   4  16      218.39      204.96      3.78 o 
  -3   4  16      368.23      413.17      5.11 o 
  -2   4  16       14.86       14.06      1.63 o 
  -1   4  16        3.49        3.54      1.47 o 
   0   4  16      178.56      206.31      2.99 o 
   1   4  16        3.51        7.18      1.96 o 
   2   4  16       89.55       92.39      3.05 o 
   3   4  16        7.23       11.07      2.03 o 
   4   4  16       21.30       24.00      2.01 o 
   5   4  16      376.97      410.13      4.91 o 
   6   4  16       25.62       26.02      2.38 o 
   7   4  16       58.30       75.40      4.48 o 
 -14   5  16        7.75        8.85      4.11 o 
 -13   5  16       13.39       14.99      3.60 o 
 -12   5  16      203.03      193.69      6.20 o 
 -11   5  16       22.73       24.75      2.56 o 
 -10   5  16      162.09      152.86      4.02 o 
  -9   5  16       13.97       11.78      3.05 o 
  -8   5  16      173.97      187.50      4.73 o 
  -7   5  16      321.43      334.49      5.09 o 
  -6   5  16      229.63      251.69      4.68 o 
  -5   5  16        2.64        7.80      2.08 o 
  -4   5  16       16.58       18.64      2.15 o 
  -3   5  16        0.11       -0.56      1.82 o 
  -2   5  16       96.89       79.72      4.24 o 
  -1   5  16        1.15        0.37      1.60 o 
   0   5  16       23.16       23.05      2.87 o 
   1   5  16       95.64      100.01      2.40 o 
   2   5  16       38.04       36.23      2.30 o 
   3   5  16        6.92        6.96      2.13 o 
   4   5  16       28.19       33.30      2.41 o 
   5   5  16      166.16      162.69      3.78 o 
   6   5  16        0.02        3.19      2.45 o 
   7   5  16       38.07       36.71      3.76 o 
 -14   6  16       72.41       73.45      4.84 o 
 -13   6  16       20.72       15.88      3.10 o 
 -12   6  16        6.40        4.07      2.53 o 
 -11   6  16       42.17       38.83      2.84 o 
 -10   6  16       10.56        6.57      2.36 o 
  -9   6  16       57.56       69.70      3.38 o 
  -8   6  16        2.78        5.83      2.57 o 
  -7   6  16       43.42       36.08      2.59 o 
  -6   6  16      101.35      120.23      3.80 o 
  -5   6  16      287.44      299.36      4.77 o 
  -4   6  16      131.68      124.86      3.42 o 
  -3   6  16        0.65        0.78      1.89 o 
  -2   6  16       33.05       25.43      2.11 o 
  -1   6  16       17.37       13.98      1.84 o 
   0   6  16      130.51      110.26      3.07 o 
   1   6  16       23.15       24.62      1.72 o 
   2   6  16       68.93       66.25      2.98 o 
   3   6  16       13.69       12.09      2.27 o 
   4   6  16       37.00       38.14      2.80 o 
   5   6  16       41.47       56.66      4.34 o 
   6   6  16        0.01        1.45      3.47 o 
   7   6  16       68.20       72.56      5.78 o 
 -13   7  16        6.58        4.35      2.67 o 
 -12   7  16        1.18        2.21      2.62 o 
 -11   7  16       73.21       87.81      3.65 o 
 -10   7  16        1.72        5.29      2.87 o 
  -9   7  16       14.76       24.91      2.99 o 
  -8   7  16      111.89      138.33      4.63 o 
  -7   7  16        1.21       -2.62      3.07 o 
  -6   7  16        0.60        2.45      3.05 o 
  -5   7  16       44.26       42.57      2.56 o 
  -4   7  16      175.57      202.25      4.09 o 
  -3   7  16      175.36      136.45      4.34 o 
  -2   7  16      137.31      136.77      3.48 o 
  -1   7  16       12.54       16.08      2.14 o 
   0   7  16      161.08      162.08      3.54 o 
   1   7  16       20.16       28.29      2.03 o 
   2   7  16       83.03       83.14      4.48 o 
   3   7  16       22.23       34.57      3.26 o 
   4   7  16        0.44       -2.89      3.47 o 
   5   7  16        5.73        3.76      3.76 o 
   6   7  16       74.38       70.25      5.78 o 
 -12   8  16       63.46       61.79      4.07 o 
 -11   8  16        0.03        1.57      2.97 o 
 -10   8  16        1.36        3.01      2.78 o 
  -9   8  16       40.39       52.99      3.51 o 
  -8   8  16        6.16       16.84      2.81 o 
  -7   8  16       77.43      108.08      3.89 o 
  -6   8  16       11.36       10.61      2.34 o 
  -5   8  16       37.48       32.97      3.30 o 
  -4   8  16        1.06        5.03      2.37 o 
  -3   8  16       32.06       26.33      2.35 o 
  -2   8  16        1.69       -0.46      2.00 o 
  -1   8  16      139.41      131.41      4.35 o 
   0   8  16        5.77        7.69      2.20 o 
   1   8  16        3.05       -1.84      2.05 o 
   2   8  16       62.48       57.39      2.87 o 
   3   8  16       33.83       21.39      4.05 o 
   4   8  16        6.22        6.94      4.05 o 
   5   8  16        0.49       -3.76      3.76 o 
 -11   9  16        8.31        6.79      2.98 o 
 -10   9  16       77.41      103.12      4.75 o 
  -9   9  16        6.58       15.18      3.51 o 
  -8   9  16       16.05        8.83      2.95 o 
  -7   9  16       11.50       15.74      2.66 o 
  -6   9  16        4.84       11.62      2.56 o 
  -5   9  16        7.56       14.93      3.02 o 
  -4   9  16        0.14       -1.62      2.30 o 
  -3   9  16       53.65       45.79      2.93 o 
  -2   9  16      124.51      130.76      3.91 o 
  -1   9  16       10.99        3.79      2.37 o 
   0   9  16       16.85       12.14      2.66 o 
   1   9  16        2.18        5.77      2.56 o 
   2   9  16        0.33       -2.41      4.05 o 
   3   9  16      150.63      180.68      7.81 o 
   4   9  16        1.41        0.00      4.34 o 
  -9  10  16        5.31        2.38      3.08 o 
  -8  10  16        0.57        3.72      3.46 o 
  -7  10  16        2.24       -1.58      2.76 o 
  -6  10  16        7.71        4.54      2.80 o 
  -5  10  16        0.65       -1.07      2.66 o 
  -4  10  16        0.16       -2.54      2.54 o 
  -3  10  16        0.00       -1.69      2.54 o 
  -2  10  16       42.42       46.26      3.10 o 
  -1  10  16       10.30       10.02      2.92 o 
   0  10  16       25.10       28.24      3.18 o 
   1  10  16        1.93       -0.18      3.32 o 
   2  10  16       27.98       22.64      2.99 o 
  -7  11  16       27.79       25.44      3.48 o 
  -6  11  16        0.01       -2.06      2.88 o 
  -5  11  16      118.38      144.16      4.83 o 
  -4  11  16      287.39      366.62      6.31 o 
  -3  11  16       13.69       16.09      3.25 o 
  -2  11  16        6.75        4.08      3.16 o 
  -1  11  16       67.58       47.91      4.05 o 
   0  11  16        0.04       -0.37      6.36 o 
 -15   1  17        0.18       -1.99      3.66 o 
 -14   1  17       36.86       32.47      4.63 o 
 -13   1  17       56.09       51.07      4.07 o 
 -12   1  17       42.70       29.77      3.68 o 
 -11   1  17      323.73      315.18      8.24 o 
 -10   1  17       18.30       22.34      3.16 o 
  -9   1  17      185.72      192.52      5.31 o 
  -8   1  17       14.88       10.84      2.86 o 
  -7   1  17        1.60        0.86      3.90 o 
  -6   1  17      133.69      124.46      3.69 o 
  -5   1  17      120.68      116.53      3.66 o 
  -4   1  17       64.29       68.61      2.62 o 
  -3   1  17       37.08       40.93      2.01 o 
  -2   1  17        0.96        1.93      1.43 o 
  -1   1  17       13.25        9.96      1.38 o 
   0   1  17        0.02        1.34      1.68 o 
   1   1  17       55.07       50.14      2.12 o 
   2   1  17        4.78        3.10      2.40 o 
   3   1  17        2.03        1.26      2.32 o 
   4   1  17        2.74        2.63      2.51 o 
   5   1  17       32.86       35.22      2.95 o 
   6   1  17      456.36      505.19      7.00 o 
   7   1  17       13.11       13.26      3.14 o 
 -15   2  17      297.83      304.57      8.24 o 
 -14   2  17      106.83      113.03      5.82 o 
 -13   2  17       98.79       84.82      4.98 o 
 -12   2  17       71.77       72.24      5.35 o 
 -11   2  17        6.07        4.61      3.16 o 
 -10   2  17        1.28       -0.43      3.61 o 
  -9   2  17       62.66       68.47      7.52 o 
  -8   2  17        1.35        0.33      2.63 o 
  -7   2  17       99.19       99.38      4.28 o 
  -6   2  17       62.48       59.21      3.00 o 
  -5   2  17      184.20      225.87      4.38 o 
  -4   2  17       49.70       55.80      2.01 o 
  -3   2  17        1.12        0.38      1.37 o 
  -2   2  17       16.02       12.77      1.43 o 
  -1   2  17      309.36      313.16      3.66 o 
   0   2  17        7.24        1.98      1.71 o 
   1   2  17       27.19       25.07      2.06 o 
   2   2  17       22.98       22.68      1.71 o 
   3   2  17        5.80        5.85      2.46 o 
   4   2  17      192.90      208.61      5.29 o 
   5   2  17      124.56      143.26      4.44 o 
   6   2  17       21.78       33.65      3.38 o 
   7   2  17        0.09        3.07      4.40 o 
 -14   3  17       86.94       91.81      5.35 o 
 -13   3  17       90.10      108.66      9.83 o 
 -12   3  17       29.93       22.11      6.94 o 
 -11   3  17       28.86       29.80      3.57 o 
 -10   3  17        1.39        2.95      2.96 o 
  -9   3  17        7.60       -0.42      2.75 o 
  -8   3  17        3.29        8.49      3.16 o 
  -7   3  17        3.20       -0.32      1.96 o 
  -6   3  17        3.83        3.46      1.82 o 
  -5   3  17       38.71       46.97      2.14 o 
  -4   3  17        1.53        0.06      1.85 o 
  -3   3  17      143.23      131.28      3.64 o 
  -2   3  17       48.92       48.55      2.08 o 
  -1   3  17        7.31        7.78      1.39 o 
   0   3  17       15.19        8.18      2.02 o 
   1   3  17      197.49      196.11      5.26 o 
   2   3  17       91.87       77.52      2.86 o 
   3   3  17        3.63        2.06      1.79 o 
   4   3  17       10.69       11.45      2.62 o 
   5   3  17        1.26       -0.03      2.91 o 
   6   3  17        0.01       -2.94      2.94 o 
   7   3  17       34.25       54.52      6.36 o 
 -14   4  17      208.59      238.85     10.62 o 
 -13   4  17       74.09       82.53     12.57 o 
 -12   4  17        0.47       -2.39      3.12 o 
 -11   4  17      122.19      138.84      4.63 o 
 -10   4  17      155.90      173.85      4.87 o 
  -9   4  17      186.78      207.66      4.29 o 
  -8   4  17        1.11        0.03      2.10 o 
  -7   4  17       49.17       44.11      2.27 o 
  -6   4  17      346.05      333.40      5.05 o 
  -5   4  17       79.69       72.59      4.01 o 
  -4   4  17      267.35      280.62      4.36 o 
  -3   4  17        0.18       -0.91      1.71 o 
  -2   4  17        2.01        3.70      1.64 o 
  -1   4  17       31.87       27.46      1.72 o 
   0   4  17       46.05       31.16      2.28 o 
   1   4  17        7.95        9.77      2.07 o 
   2   4  17       11.72       13.28      2.13 o 
   3   4  17       76.33       72.95      2.89 o 
   4   4  17       11.05       13.87      1.98 o 
   5   4  17        7.90        9.76      4.62 o 
   6   4  17       94.47      106.38      5.52 o 
 -13   5  17        4.83        6.81      3.85 o 
 -12   5  17      209.91      216.07      5.49 o 
 -11   5  17       40.43       53.79      3.48 o 
 -10   5  17        0.95        1.34      2.38 o 
  -9   5  17       24.26       22.28      2.57 o 
  -8   5  17       62.10       78.35      3.55 o 
  -7   5  17       20.47       11.55      2.75 o 
  -6   5  17        6.13        1.28      2.09 o 
  -5   5  17       30.30       26.82      2.35 o 
  -4   5  17        0.51        4.89      1.94 o 
  -3   5  17        2.17        0.44      1.85 o 
  -2   5  17       17.75       14.85      1.93 o 
  -1   5  17      105.88       83.82      2.79 o 
   0   5  17        2.07        2.41      2.08 o 
   1   5  17       11.64       13.49      3.31 o 
   2   5  17       15.26       25.20      2.34 o 
   3   5  17        0.02       -1.45      2.17 o 
   4   5  17        3.13        1.39      2.41 o 
   5   5  17        0.35       -0.60      2.86 o 
   6   5  17       65.98       68.51      6.36 o 
 -13   6  17        3.05        6.38      3.21 o 
 -12   6  17        9.40       11.01      3.28 o 
 -11   6  17       45.97       40.61      3.05 o 
 -10   6  17       36.00       44.96      2.90 o 
  -9   6  17        2.34        2.39      2.68 o 
  -8   6  17        1.79        5.28      2.78 o 
  -7   6  17      554.38      611.89      7.12 o 
  -6   6  17      302.88      267.14      4.68 o 
  -5   6  17        0.43        1.37      2.40 o 
  -4   6  17      135.23      137.51      4.72 o 
  -3   6  17       44.03       42.48      2.36 o 
  -2   6  17       96.06       93.64      4.72 o 
  -1   6  17       37.42       45.13      2.23 o 
   0   6  17       74.40       75.61      2.69 o 
   1   6  17        3.00        2.37      2.18 o 
   2   6  17        3.55        2.50      2.18 o 
   3   6  17        1.19       -0.12      3.09 o 
   4   6  17        4.51        1.73      3.47 o 
   5   6  17        0.04        1.74      2.83 o 
 -12   7  17        1.03        1.65      3.55 o 
 -11   7  17       89.95      101.03      4.11 o 
 -10   7  17        6.60        6.21      2.50 o 
  -9   7  17       22.58       41.81      3.91 o 
  -8   7  17        1.72        7.05      3.64 o 
  -7   7  17       24.85       23.03      2.66 o 
  -6   7  17      378.47      412.57      5.90 o 
  -5   7  17       28.76       19.11      2.52 o 
  -4   7  17      334.48      411.28      7.59 o 
  -3   7  17      175.13      222.62      4.55 o 
  -2   7  17       22.32       22.09      2.28 o 
  -1   7  17       91.54       91.53      3.13 o 
   0   7  17      120.44      128.04      3.26 o 
   1   7  17        0.13       -2.39      2.97 o 
   2   7  17       34.77       32.67      4.34 o 
   3   7  17       17.38       19.95      4.05 o 
   4   7  17       24.89       18.79      4.05 o 
   5   7  17        2.18       -1.16      3.76 o 
 -11   8  17       17.48       15.34      2.67 o 
 -10   8  17       42.61       36.24      3.38 o 
  -9   8  17      177.25      195.28      5.28 o 
  -8   8  17       75.67      105.97      4.41 o 
  -7   8  17       92.97       80.49      3.47 o 
  -6   8  17       16.46       24.06      2.58 o 
  -5   8  17      365.30      422.60      5.90 o 
  -4   8  17       36.19       18.25      2.38 o 
  -3   8  17        1.54        7.83      2.34 o 
  -2   8  17        3.60        4.26      2.13 o 
  -1   8  17        6.85        3.13      2.12 o 
   0   8  17       53.72       38.02      2.58 o 
   1   8  17       26.05       29.49      4.34 o 
   2   8  17       17.89       22.26      4.34 o 
   3   8  17        9.91        9.83      4.05 o 
  -9   9  17       81.46       65.82      3.83 o 
  -8   9  17       26.18       26.59      3.28 o 
  -7   9  17      108.35      105.76      4.08 o 
  -6   9  17        3.28        6.13      2.54 o 
  -5   9  17        1.58        2.84      2.48 o 
  -4   9  17       37.36       40.46      3.58 o 
  -3   9  17       10.85        2.49      3.92 o 
  -2   9  17        0.93       -2.71      2.71 o 
  -1   9  17       23.87       30.78      3.12 o 
   0   9  17       98.15       99.82     15.32 o 
   1   9  17       15.15       20.53      4.63 o 
   2   9  17       11.86       29.49      4.91 o 
  -7  10  17        4.03        5.57      3.33 o 
  -6  10  17       32.62       40.62      3.87 o 
  -5  10  17       65.14       59.42      4.07 o 
  -4  10  17       28.73       52.17      6.22 o 
  -3  10  17       42.31       39.63      3.61 o 
  -2  10  17      170.47      209.23      5.76 o 
  -1  10  17       28.92       33.57      3.40 o 
   0  10  17        7.03        2.29      2.92 o 
 -14   0  18       14.10        7.81      5.20 o 
 -13   0  18        0.01        2.31      4.91 o 
 -12   0  18      291.93      309.91     10.12 o 
 -11   0  18        2.71        0.00      4.34 o 
 -10   0  18       10.66        6.65      4.34 o 
  -9   0  18      181.03      202.94      8.09 o 
  -8   0  18       52.64       36.71      4.63 o 
  -7   0  18        6.62        6.94      3.76 o 
  -6   0  18      173.77      207.86      7.23 o 
  -5   0  18       15.51       19.99      2.89 o 
  -4   0  18      968.52      988.42     12.78 o 
  -3   0  18      195.02      187.81      4.86 o 
  -2   0  18       19.21       21.70      2.56 o 
  -1   0  18       10.99       18.73      2.12 o 
   0   0  18        5.63       -1.87      3.16 o 
   1   0  18      125.11       88.04      5.11 o 
   2   0  18       19.04       32.91      5.20 o 
   3   0  18       54.93       66.42     11.27 o 
   4   0  18       10.53       10.45      3.87 o 
   5   0  18      205.25      234.45     10.41 o 
   6   0  18      166.45      201.79     10.12 o 
 -14   1  18       35.74       36.06      4.07 o 
 -13   1  18        3.19        6.76      3.57 o 
 -12   1  18        4.71        4.86      3.37 o 
 -11   1  18        8.86        8.96      3.27 o 
 -10   1  18        0.83        1.19      3.32 o 
  -9   1  18       88.40       90.15      4.60 o 
  -8   1  18       31.62       26.20      3.47 o 
  -7   1  18        6.57        1.88      3.04 o 
  -6   1  18        3.21        4.48      2.45 o 
  -5   1  18        5.95        1.69      2.04 o 
  -4   1  18       39.31       38.13      2.21 o 
  -3   1  18        0.30        0.87      1.63 o 
  -2   1  18        5.55        4.27      1.57 o 
  -1   1  18       70.96       71.21      2.18 o 
   0   1  18        7.72       13.00      1.73 o 
   1   1  18       78.58       89.67      3.86 o 
   2   1  18        7.69        7.64      2.48 o 
   3   1  18      100.07      111.65      4.03 o 
   4   1  18       88.96       93.44      3.79 o 
   5   1  18       19.03       15.21      3.28 o 
   6   1  18       71.72       68.23      5.10 o 
 -14   2  18      100.46      106.52      5.82 o 
 -13   2  18        7.80       -0.58      3.76 o 
 -12   2  18      134.19      125.04      5.52 o 
 -11   2  18       10.53       13.98      3.27 o 
 -10   2  18       43.84       40.32      8.96 o 
  -9   2  18       29.39       29.56      4.77 o 
  -8   2  18       11.38        7.45      2.75 o 
  -7   2  18      242.44      250.88      5.62 o 
  -6   2  18        1.96        0.36      2.22 o 
  -5   2  18       27.27       32.66      2.27 o 
  -4   2  18        0.45        1.42      1.83 o 
  -3   2  18       80.32       88.91      2.36 o 
  -2   2  18        0.88        0.66      1.48 o 
  -1   2  18       10.03        8.40      1.64 o 
   0   2  18       64.11       70.02      4.05 o 
   1   2  18        0.18        0.63      2.45 o 
   2   2  18        4.75        8.95      2.62 o 
   3   2  18       57.97       75.97      3.37 o 
   4   2  18       18.58       20.67      3.38 o 
   5   2  18       11.75       11.79      3.30 o 
   6   2  18       10.54        4.99      4.19 o 
 -13   3  18        0.14        1.59      3.48 o 
 -12   3  18       98.15      113.91      5.41 o 
 -11   3  18        8.75       12.43      3.37 o 
 -10   3  18       91.16      120.52      7.37 o 
  -9   3  18       19.32       31.23      3.12 o 
  -8   3  18        8.27       15.70      2.74 o 
  -7   3  18       22.87       30.35      2.71 o 
  -6   3  18        0.23        1.95      1.85 o 
  -5   3  18        3.62       -0.44      2.27 o 
  -4   3  18      282.22      326.69      6.21 o 
  -3   3  18      116.64      113.68      3.32 o 
  -2   3  18       18.94       15.39      1.67 o 
  -1   3  18       27.51       16.80      2.13 o 
   0   3  18       25.21       24.10      2.22 o 
   1   3  18       31.93       25.11      2.53 o 
   2   3  18      245.66      279.70      5.33 o 
   3   3  18        1.81        0.03      3.55 o 
   4   3  18      101.77      126.56      5.15 o 
   5   3  18        5.10        3.21      3.08 o 
 -13   4  18        3.46        4.62      3.10 o 
 -12   4  18        7.29        8.82      3.02 o 
 -11   4  18        0.13       -2.70      2.70 o 
 -10   4  18        5.09       14.41      4.69 o 
  -9   4  18      339.81      359.22      6.27 o 
  -8   4  18       10.23       12.48      2.34 o 
  -7   4  18        8.26        1.16      1.94 o 
  -6   4  18       53.93       40.49      2.23 o 
  -5   4  18       15.26       18.45      2.30 o 
  -4   4  18      591.46      678.85      7.20 o 
  -3   4  18       18.71       25.48      2.10 o 
  -2   4  18        4.12        2.87      1.75 o 
  -1   4  18       22.98       14.43      2.26 o 
   0   4  18        2.25        2.45      2.04 o 
   1   4  18       14.41       24.13      2.71 o 
   2   4  18        7.34        5.68      2.27 o 
   3   4  18       19.39       35.25      3.96 o 
   4   4  18        0.24       -2.21      3.02 o 
   5   4  18        4.07        6.27      3.12 o 
 -12   5  18       28.93       31.02      4.52 o 
 -11   5  18        8.95       16.50      5.39 o 
 -10   5  18       25.68       23.97      2.67 o 
  -9   5  18       14.75        9.98      2.92 o 
  -8   5  18      265.34      294.47      5.63 o 
  -7   5  18        0.00       -0.57      2.27 o 
  -6   5  18        2.60        7.74      2.23 o 
  -5   5  18      223.22      248.49      4.56 o 
  -4   5  18        0.00        4.71      2.07 o 
  -3   5  18        0.00        0.24      3.34 o 
  -2   5  18        4.88        5.32      1.83 o 
  -1   5  18       93.02       82.85      4.20 o 
   0   5  18       45.53       56.80      3.29 o 
   1   5  18        0.11        1.75      2.40 o 
   2   5  18       15.07       11.34      2.56 o 
   3   5  18       10.15        6.17      2.70 o 
   4   5  18       33.02       30.62      3.49 o 
 -11   6  18        0.72        3.51      2.50 o 
 -10   6  18      153.06      180.95      4.53 o 
  -9   6  18        0.58        3.13      2.52 o 
  -8   6  18      363.07      393.58      7.39 o 
  -7   6  18      448.56      490.82      6.48 o 
  -6   6  18       86.13       79.43      4.92 o 
  -5   6  18       87.66      128.64      3.89 o 
  -4   6  18       35.61       23.98      2.41 o 
  -3   6  18        0.78        5.86      2.42 o 
  -2   6  18        1.02        1.56      1.97 o 
  -1   6  18        8.03        2.84      2.93 o 
   0   6  18      145.87      154.62      5.40 o 
   1   6  18        2.88        2.73      3.01 o 
   2   6  18        6.02        7.24      4.84 o 
   3   6  18        3.09        7.61      3.08 o 
   4   6  18       13.29       11.27      3.47 o 
 -10   7  18       10.09        4.16      2.51 o 
  -9   7  18       25.44       24.90      3.15 o 
  -8   7  18        7.62        9.85      2.91 o 
  -7   7  18        8.51        8.72      2.95 o 
  -6   7  18       11.49       17.51      4.18 o 
  -5   7  18       69.19       64.90      4.88 o 
  -4   7  18      309.83      312.89      5.18 o 
  -3   7  18       69.93       59.87      3.28 o 
  -2   7  18        0.37        3.47      2.30 o 
  -1   7  18        9.73        7.45      5.20 o 
   0   7  18        0.53       -0.43      3.90 o 
   1   7  18        0.76        1.48      4.05 o 
   2   7  18        1.34        2.89      3.76 o 
   3   7  18        9.29       18.79      4.05 o 
  -9   8  18        4.36        3.78      2.98 o 
  -8   8  18       35.07       40.36      3.35 o 
  -7   8  18      113.07      116.71      4.69 o 
  -6   8  18       90.21      104.26      4.37 o 
  -5   8  18      250.91      300.15      8.64 o 
  -4   8  18      290.98      376.06     10.75 o 
  -3   8  18       46.49       32.31      2.94 o 
  -2   8  18        7.39        7.09      2.47 o 
  -1   8  18       14.90       17.44      3.22 o 
   0   8  18       11.48       11.27      4.34 o 
   1   8  18       73.24       88.75      6.65 o 
  -7   9  18        9.77        7.88      3.00 o 
  -6   9  18       35.06       29.55      3.15 o 
  -5   9  18        0.85        5.11      3.02 o 
  -4   9  18        0.06       -1.33      2.69 o 
  -3   9  18        0.00       -2.86      3.76 o 
  -2   9  18        1.11        2.12      2.71 o 
  -1   9  18        1.39       -2.71      2.71 o 
 -12   1  19       14.57       13.18      3.68 o 
 -11   1  19      118.38      138.82      5.31 o 
 -10   1  19       20.14       27.57      3.48 o 
  -9   1  19      114.47      143.77      5.21 o 
  -8   1  19       23.15       41.15      3.37 o 
  -7   1  19       87.20       99.45      4.29 o 
  -6   1  19        2.63        2.46      3.04 o 
  -5   1  19      116.35      121.03      3.79 o 
  -4   1  19        0.34       -0.09      1.72 o 
  -3   1  19      108.38      118.07      2.94 o 
  -2   1  19       17.95       13.99      1.63 o 
  -1   1  19       18.18       14.91      3.38 o 
   0   1  19        9.89       20.35      2.70 o 
   1   1  19        0.98       -1.93      2.49 o 
   2   1  19       12.22       14.49      3.26 o 
   3   1  19       42.27       47.40      3.77 o 
   4   1  19       34.47       45.03      4.80 o 
 -12   2  19      118.87      121.12      6.79 o 
 -11   2  19        0.56        4.37      3.61 o 
 -10   2  19        0.82        1.73      4.05 o 
  -9   2  19       14.90       14.79      4.91 o 
  -8   2  19        5.18        4.63      2.86 o 
  -7   2  19        1.89        0.39      2.39 o 
  -6   2  19       93.95      105.20      3.59 o 
  -5   2  19       85.20       72.53      3.02 o 
  -4   2  19       31.61       21.33      2.15 o 
  -3   2  19       42.76       47.47      2.14 o 
  -2   2  19        1.97        0.50      2.17 o 
  -1   2  19        9.81       15.53      2.12 o 
   0   2  19       10.73        4.19      3.04 o 
   1   2  19       20.51       27.05      3.38 o 
   2   2  19       82.72       96.03      4.63 o 
   3   2  19        7.58        9.68      3.33 o 
   4   2  19        1.21        2.82      3.98 o 
 -12   3  19        0.72        2.30      3.48 o 
 -11   3  19        5.89        5.71      3.01 o 
 -10   3  19        2.79        6.16      2.81 o 
  -9   3  19       62.86       70.19      3.49 o 
  -8   3  19       65.98       58.44      3.30 o 
  -7   3  19        6.92        3.88      2.66 o 
  -6   3  19       80.40       87.68      3.30 o 
  -5   3  19       14.26        5.45      2.94 o 
  -4   3  19        0.59       -0.93      1.68 o 
  -3   3  19       56.61       50.23      2.12 o 
  -2   3  19        1.24        1.69      1.79 o 
  -1   3  19       38.08       37.75      3.34 o 
   0   3  19       25.18       17.38      2.51 o 
   1   3  19        8.11        9.02      3.82 o 
   2   3  19       19.87       14.15      3.38 o 
   3   3  19       29.37       26.05      3.47 o 
   4   3  19        0.20       -2.38      3.12 o 
 -11   4  19        1.38       -1.75      2.95 o 
 -10   4  19        8.90        7.36      2.81 o 
  -9   4  19        3.37        5.71      2.78 o 
  -8   4  19        1.98        4.28      2.72 o 
  -7   4  19        3.85        0.30      2.23 o 
  -6   4  19       16.39       10.30      2.20 o 
  -5   4  19       37.41       25.81      3.03 o 
  -4   4  19      144.57      176.29      3.96 o 
  -3   4  19      154.19      138.40      3.54 o 
  -2   4  19       15.89       24.01      3.20 o 
  -1   4  19       20.24       18.12      2.59 o 
   0   4  19       52.29       39.54      2.91 o 
   1   4  19        8.02        1.69      3.66 o 
   2   4  19      117.17      100.96      7.37 o 
   3   4  19        8.05        7.06      3.28 o 
 -11   5  19        4.34       10.12      5.38 o 
 -10   5  19        6.10        9.87      3.02 o 
  -9   5  19        1.20        0.39      2.44 o 
  -8   5  19       10.96        2.09      2.38 o 
  -7   5  19       33.86       17.67      3.98 o 
  -6   5  19        1.44       -2.52      2.52 o 
  -5   5  19      273.01      289.23      9.03 o 
  -4   5  19      229.98      306.02      5.42 o 
  -3   5  19        3.48       10.37      3.42 o 
  -2   5  19       46.49       38.87      3.63 o 
  -1   5  19       21.43       20.68      3.27 o 
   0   5  19        0.53        0.17      3.24 o 
   1   5  19       13.65        9.10      2.59 o 
   2   5  19       30.17       54.69      5.20 o 
 -10   6  19       22.40       23.63      2.80 o 
  -9   6  19       16.84       25.65      2.67 o 
  -8   6  19        0.61       -0.28      2.46 o 
  -7   6  19      403.13      413.12      6.81 o 
  -6   6  19        9.60       27.39      2.97 o 
  -5   6  19      210.70      267.73      6.55 o 
  -4   6  19        0.11        1.67      3.35 o 
  -3   6  19       56.93       57.93      4.12 o 
  -2   6  19        0.98        1.56      3.32 o 
  -1   6  19        0.85        4.63      3.15 o 
   0   6  19        3.88        6.23      3.24 o 
   1   6  19        7.76        7.10      3.18 o 
  -8   7  19      139.23      133.53      4.73 o 
  -7   7  19        1.00        7.12      2.86 o 
  -6   7  19        5.81        6.24      2.90 o 
  -5   7  19      228.97      248.27      9.83 o 
  -4   7  19      318.28      385.30      6.36 o 
  -3   7  19      116.37      178.67      4.53 o 
  -2   7  19        0.01       -2.54      3.37 o 
  -1   7  19        1.89        2.14      3.37 o 
   0   7  19       25.31       24.05      4.48 o 
  -6   8  19        1.46        6.36      6.94 o 
  -5   8  19      202.03      214.33      5.33 o 
  -4   8  19       51.31       64.06      3.50 o 
  -3   8  19       35.19       30.14      3.15 o 
 -11   0  20        0.84        0.00      4.63 o 
 -10   0  20      526.21      635.42     13.88 o 
  -9   0  20       18.78       42.21      5.20 o 
  -8   0  20       34.57       53.77      4.91 o 
  -7   0  20      156.36      166.81      6.94 o 
  -6   0  20       19.17        9.54      3.76 o 
  -5   0  20       28.24       39.03      4.05 o 
  -4   0  20        7.71        4.05      3.18 o 
  -3   0  20        1.85        5.59      4.05 o 
  -2   0  20        8.11       12.72      6.07 o 
  -1   0  20       60.61       55.22      6.94 o 
   0   0  20        1.81        0.87      5.20 o 
   1   0  20      199.00      211.04     10.41 o 
   2   0  20       36.90       47.12      6.65 o 
 -11   1  20        0.32       -2.01      4.19 o 
 -10   1  20       14.76       16.58      7.23 o 
  -9   1  20       44.67       53.77      3.78 o 
  -8   1  20        2.67        1.01      4.77 o 
  -7   1  20       40.02       55.77      4.77 o 
  -6   1  20       28.11       33.23      2.96 o 
  -5   1  20        9.61       11.51      2.35 o 
  -4   1  20       10.95       20.74      2.17 o 
  -3   1  20       10.67        5.47      2.46 o 
  -2   1  20      123.92      122.19      9.68 o 
  -1   1  20        4.33        9.34      4.19 o 
   0   1  20        0.05        0.33      3.87 o 
   1   1  20       19.24       23.28      4.50 o 
   2   1  20        2.44        9.83      4.29 o 
 -11   2  20      145.93      154.09      5.93 o 
 -10   2  20        2.34       -1.88      7.66 o 
  -9   2  20       10.37        9.11      3.27 o 
  -8   2  20       20.73       12.42      2.71 o 
  -7   2  20       19.33       10.67      2.56 o 
  -6   2  20       12.25       20.24      2.63 o 
  -5   2  20        9.07        3.92      3.03 o 
  -4   2  20        2.07        1.82      2.16 o 
  -3   2  20      186.09      175.49      4.52 o 
  -2   2  20        0.04       -1.62      2.30 o 
  -1   2  20        0.30       -1.96      8.53 o 
   0   2  20       95.05       95.80      9.68 o 
   1   2  20       15.62       17.62      4.39 o 
   2   2  20       22.60       41.00      9.54 o 
 -10   3  20       19.77       26.17      3.18 o 
  -9   3  20        3.02        0.88      2.74 o 
  -8   3  20       22.75       20.57      2.86 o 
  -7   3  20       92.21       91.01      4.92 o 
  -6   3  20       25.08       31.44      3.18 o 
  -5   3  20       28.74       37.34      2.68 o 
  -4   3  20       18.36       12.83      3.79 o 
  -3   3  20       29.24       30.17      3.41 o 
  -2   3  20        0.90       -0.37      1.93 o 
  -1   3  20        3.86        7.77      4.05 o 
   0   3  20       29.23       27.49      4.48 o 
   1   3  20        2.51        9.78      4.39 o 
  -9   4  20        4.47        6.85      2.78 o 
  -8   4  20       11.81        8.24      2.83 o 
  -7   4  20        1.28       -1.74      2.68 o 
  -6   4  20       47.02       43.49      3.34 o 
  -5   4  20      136.41      157.81      3.83 o 
  -4   4  20       23.36       14.46      2.12 o 
  -3   4  20        0.09        4.08      2.45 o 
  -2   4  20        0.45        0.25      3.04 o 
  -1   4  20        1.76        3.03      3.58 o 
   0   4  20        1.32       -3.95      3.95 o 
   1   4  20        0.10       -4.34      6.36 o 
  -8   5  20       17.62       14.76      2.55 o 
  -7   5  20       33.97       28.93      2.68 o 
  -6   5  20       38.95       43.33      2.69 o 
  -5   5  20       63.73       63.13      3.20 o 
  -4   5  20        2.71        3.04      2.43 o 
  -3   5  20        1.39        2.55      4.77 o 
  -2   5  20       13.12        3.62     11.42 o 
  -1   5  20       22.31       26.15      3.76 o 
   0   5  20       25.31       38.01      3.72 o 
  -7   6  20       39.75       45.97      7.23 o 
  -6   6  20        8.14        7.13      2.78 o 
  -5   6  20        1.58        0.97      3.57 o 
  -4   6  20       22.97       20.17      2.81 o 
  -3   6  20       84.77       85.36      5.35 o 
  -2   6  20       12.10       14.67      3.41 o 
  -8   1  21       17.03        5.35      3.07 o 
  -7   1  21       17.37       18.45      3.07 o 
  -6   1  21        7.14       14.01      2.59 o 
  -5   1  21        0.00       -2.27      2.27 o 
  -4   1  21       21.86       27.29      3.27 o 
  -3   1  21        7.84       10.99      5.78 o 
  -2   1  21       59.15       61.05      5.10 o 
  -1   1  21      145.45      162.05      9.11 o 
  -8   2  21       34.45       49.29      3.37 o 
  -7   2  21        0.58        0.86      2.56 o 
  -6   2  21       12.88       29.18      2.80 o 
  -5   2  21       51.61       48.03      4.10 o 
  -4   2  21       69.18       85.97      4.70 o 
  -3   2  21       21.77       14.74      6.07 o 
  -2   2  21      153.04      176.06     10.70 o 
  -1   2  21       28.36       30.36      4.80 o 
  -7   3  21       27.28       35.79      2.98 o 
  -6   3  21        5.05        8.93      2.92 o 
  -5   3  21        0.09        0.01      2.37 o 
  -4   3  21        0.34        2.02      3.15 o 
  -3   3  21      250.78      304.11     24.43 o 
  -2   3  21       32.20       33.25      7.23 o 
                                                 
